# Supplementary material for: Characterization of a Toxoplasma effector uncovers an alternative GSK3/β-catenin-regulatory pathway of inflammation
Source: eLife. 2018 Oct 15;7:e39887. doi: 10.7554/eLife.39887 (PMC6214654; doi:10.7554/eLife.39887)
Supplement: Supplementary file 3. — RNA-Seq Reads Mouse. Summary of total RNASeq reads and average reads mapped to the mouse genome. RNA-Seq Reads Toxoplasma. Summary of total RNASeq reads and average reads mapped to the Toxoplasma genome. RPKM values for BMDMs. Expression values for all the mouse genes in the indicated samples. RPKM and log2 transformed values are shown. RPKM values for T. gondii. Expression values for all the Toxoplasma genes in the indicated samples. RPKM and log2 transformed values are shown. Pru vs gra18. RPKM values of the BMDM genes differentially regulated between the wild-type (Pru ku80) and gra18 mutant strains. Genes that were modulated with more than three-fold change and having a signal threshold above 5 RPKM in at least one sample when comparing the wild-type and Δgra18 mutant strains are shown. RPKM and log2 transformed values are shown for the indicated samples. ui vs ui_LPS. RPKM values of the BMDM genes differentially regulated between uninfected BMDMs that were left unstimulated (ui) or stimulated with LPS for 4 hr (ui_LPS). Genes that were modulated with more than three-fold change and having a signal threshold above 5 RPKM in at least one sample when comparing the ui and ui_LPS samples are shown. RPKM and log2 transformed values are shown for the indicated samples. β-Catenin target genes. RPKM values of known β-catenin/TCF target genes in the RNA-Seq experiment presented in Figure 5. Some direct target genes defined as those with Tcf binding sites are indicated in red. ui vs Pru. RPKM values of the BMDM genes differentially regulated when comparing BMDM left uninfected (ui) and BMDM infected by wild-type parasites (Pru) in the absence of LPS stimulation. Genes that were modulated with more than three-fold change and having a signal threshold above 5 RPKM in at least one sample when comparing the ui and Pru samples are shown. RPKM and log2 transformed values are shown for the indicated samples. [file elife-39887-supp3.xlsx]

## Sheet: RNA-Seq Reads Mouse
RNA-Seq Reads Mouse
Data	NumSeqs	fileCnt	Template Mer	QueryMer	Hit	Hit Cnt reduction	Layout	Layout Miss	Export_Aligned	Coalesced Reads	Lost_OutOfOrder	Export_Unaligned	Total_SNP_Cnt	(SNP_RecCnt-SNP_Cnt)	MerSize	QueryMer Skip	MerMinimizer	MerThresh	Repeat_Cnt	AlignThreads_Num	%Laid Out	SeqCnt_0-80	SeqCnt_80-90	SeqCnt_90-100	SeqCnt_100	Export_Split_Cnt	Export_Pair_Cnt	Export_SinglePair_Cnt	Export_SplitPair_Cnt	ExcludedSeqs_Cnt (byAlignment)	Feature_Cnt	AssembledReadCnt	UnassembledReadCnt
GRA18+++.fq (pair)	70896190	2	2648267371	1559270601	2594572129	548987152	56542401	14333204	32906838	0	0	3349761	347252	31907	21	4	0	-1	100	-1		0	0	15148085	48167517	4450761	0	0	8148800	--	233771	55166802	15708810
GRA18+++-LPS.fq (pair)	71267108	2	2648267371	1567429814	2550831296	541953371	57065184	14181330	32287755	0	0	3297559	344546	31016	21	4	0	-1	100	-1		0	0	15248139	48460654	4256764	0	0	8010327	--	233771	55698466	15548051
Pru ku80.fq (pair)	77722138	2	2648267371	1709396118	2956410466	625530142	62396322	15303215	36154617	0	0	3544140	350332	30667	21	4	0	-1	100	-1		0	0	16639314	53335352	4882509	0	0	8951771	--	233771	61022895	16676647
Pru ku80-LPS.fq (pair)	70734904	2	2648267371	1555719561	2599670255	553732309	56885286	13828965	32779367	0	0	3188470	330405	29345	21	4	0	-1	100	-1		0	0	15145180	48523390	4362930	0	0	8038081	--	233771	55630489	15083764
Dgra18.fq (pair)	70822332	2	2648267371	1557646247	2835743714	599261083	58439965	12361922	33973633	0	0	3223412	344853	29983	21	4	0	-1	100	-1		0	0	15671073	50001956	4607550	0	0	8419865	--	233771	57253164	13548725
Dgra18-LPS.fq (pair)	77019568	2	2648267371	1693942259	2843119302	606347855	61946981	15050141	35249343	0	0	3505199	360805	32139	21	4	0	-1	100	-1		0	0	16617468	52756259	4708749	0	0	8811130	--	233771	60562597	16434529
ui.fq (pair)	72973464	2	2648267371	1604955607	3022834270	616359835	72544020	408213	40085344	0	0	2973234	299000	27261	21	4	0	-1	100	-1		0	0	20015859	63068286	5460041	0	0	10847809	--	233771	72236336	715899
ui-LPS.fq (pair)	75125286	2	2648267371	1652280489	2768276444	579449125	74746030	357283	38078950	0	0	3113335	266534	24038	21	4	0	-1	100	-1		0	0	20482176	65224814	5145083	0	0	11294950	--	233771	74412040	691295

## Sheet: RNA-Seq Reads Toxoplasma
RNA-Seq Reads Toxoplasma
Data	NumSeqs	fileCnt	Template Mer	QueryMer	Hit	Hit Cnt reduction	Layout	Layout Miss	Export_Aligned	Coalesced Reads	Lost_OutOfOrder	Export_Unaligned	Total_SNP_Cnt	(SNP_RecCnt-SNP_Cnt)	MerSize	QueryMer Skip	MerMinimizer	MerThresh	Repeat_Cnt	AlignThreads_Num	%Laid Out	Total Time	TemplateMer Time	QueryMer Time	QueryMer Merge Time	Hit Time	Hit Merge Time	Layout Time	Layout Merge Time	Layout Expand Time	Layout Expand Merge Time	Layout Export & Align Time	Align Time*	BAM Format Time*	PairSort Tme	SNP Time*	SeqCnt_0-80	SeqCnt_80-90	SeqCnt_90-100	SeqCnt_100	Export_Split_Cnt	Export_Pair_Cnt	Export_SinglePair_Cnt	Export_SplitPair_Cnt	ExcludedSeqs_Cnt (byAlignment)	Feature_Cnt	GUID	User_Snps_Found	User_SNPs_MissingCov
GRA18+++.fq (pair)	70896190	2	65413638	1559270601	604779810	80021754	15663725	55211878	9654228	0	0	1099359	29724	148	21	4	0	-1	100	-1		1604	17.02	329.64	271.5	122.44	69.05	-1	-1	460.01	44.49	285.73	319.5	15.22	36.77	33.64	0	0	2705470	13197496	690995	0	0	1042579	--	79331	68d7a1fe-9917-450a-8028-04b529808d7f	--	--
GRA18+++-LPS.f.fq (pair)	71267108	2	65413638	1567429814	836986278	110426722	15786149	55460364	9590468	0	0	1161830	29642	140	21	4	0	-1	100	-1		1569	-2	347.21	280.19	161.35	64.47	-1	-1	438.42	44.71	226.26	238.44	15.2	38.27	27.82	0	0	2751968	13200780	676685	0	0	1033982	--	79332	a308f589-f666-4f95-9d63-62cccd127931	--	--
Pru ku80.fq (pair)	77722138	2	65413638	1709396118	558203483	73114523	16919266	60780266	10339964	0	0	1200771	29816	142	21	4	0	-1	100	-1		1668	-2	371.94	308.09	117.17	41.7	-1	-1	484.89	48.12	291.45	302.89	24.6	41.94	36.33	0	0	2896784	14282780	749010	0	0	1138687	--	79357	8be3fb77-0cc5-45ff-af0a-da4ff428ea65	--	--
Pru ku80-LPS.fq (pair)	70734904	2	65413638	1555719561	495938972	68980907	15323722	55390521	9473009	0	0	1120532	29094	148	21	4	0	-1	100	-1		1502	-2	332.37	281.18	105.04	38.5	-1	-1	439.58	43.57	257.48	257.63	19.42	56.83	39.55	0	0	2580535	12941657	688108	0	0	1025977	--	79329	0d635687-a523-41c1-8b3a-42c3e508ef5f	--	--
Dgra18.fq (pair)	70822332	2	65413638	1557646247	477867600	65525556	13677766	57124121	8459458	0	0	1091121	27195	134	21	4	0	-1	100	-1		1459	-2	341.04	285.14	104.09	38.62	-1	-1	446.1	38.83	201.69	212.48	18.57	48.71	24.92	0	0	2334417	11437554	620711	0	0	924070	--	79325	d7b834e0-b29a-4eba-b3d0-c2c3c05c78d4	--	--
Dgra18-LPS.fq (pair)	77019568	2	65413638	1693942259	660004091	90958588	16708972	60288150	10247546	0	0	1233193	28061	147	21	4	0	-1	100	-1		1643	-2	363.77	334.68	136.19	53.53	-1	-1	480.28	48.02	222.26	232.79	13.07	41.16	38.47	0	0	2880225	14033136	741851	0	0	1118262	--	79330	43867601-57b7-42c2-b3b1-fd1a738f8fc7	--	--
[truncated: 4 more columns]

## Sheet: RPKM values for BMDMs
RPKM values for BMDMs
Name	ui - linear total RPKM	Pru - linear total RPKM	gra18 - linear total RPKM	GRA18+++ - linear total RPKM	ui_LPS - linear total RPKM	Pru_LPS - linear total RPKM	gra18_LPS - linear total RPKM	GRA18+++_LPS - linear total RPKM		ui - log₂ total RPKM	Pru - log₂ total RPKM	gra18 - log₂ total RPKM	GRA18+++ - log₂ total RPKM	ui_LPS - log₂ total RPKM	Pru_LPS - log₂ total RPKM	gra18_LPS - log₂ total RPKM	GRA18+++_LPS - log₂ total RPKM
Tmsb4x	24788.2	14493.1	16016.4	16965.9	20744.3	16946.4	16052.9	17225		14.5974	13.8231	13.9673	14.0503	14.3404	14.0487	13.9705	14.0722
Lyz2	18395.2	9130.71	8129.18	10081.1	9491.53	6707.73	5647.38	6978.5		14.167	13.1565	12.9889	13.2994	13.2124	12.7116	12.4634	12.7687
Ctsb	13021	9024.53	9414.42	9228.41	10031.5	7102	7153.74	7022.74		13.6685	13.1396	13.2007	13.1719	13.2922	12.794	12.8045	12.7778
Fth1	10222.2	7920.99	8390.17	7178.74	7298.6	9403.31	9531.19	8208.22		13.3194	12.9515	13.0345	12.8095	12.8334	13.1989	13.2184	13.0029
B2m	6895.31	6369.03	6310.61	7252.55	9609.9	7013.13	7175.56	7632.51		12.7514	12.6369	12.6236	12.8243	13.2303	12.7758	12.8089	12.8979
Ctsd	8246.87	6128.09	6263.69	5745.57	4728.54	4453.48	4168.75	4071.46		13.0096	12.5812	12.6128	12.4882	12.2072	12.1207	12.0254	11.9913
Ctsl	2775.92	5969.77	5469.3	10004.7	3363.97	5575.74	5280.58	9609.72		11.4388	12.5435	12.4171	13.2884	11.7159	12.445	12.3665	13.2303
Mir682	4649.44	5562.05	6066.83	5678.95	2601.46	5882.09	5473.23	5410.56		12.1828	12.4414	12.5667	12.4714	11.3451	12.5221	12.4182	12.4016
Ccl9	3325	4895.81	4286.68	5481.81	3633.29	5981.59	5262.69	6666.95		11.6991	12.2573	12.0656	12.4204	11.8271	12.5463	12.3616	12.7028
Lgals1	5826.62	4791.1	5490.73	4436.65	3423.8	3268.95	3565.45	3235.28		12.5084	12.2261	12.4228	12.1152	11.7414	11.6746	11.7999	11.6597
Lgals3	5543.12	4637.39	5006.46	3117.05	2854.39	2078.86	2268.5	1505.83		12.4365	12.1791	12.2896	11.606	11.479	11.0216	11.1475	10.5563
Psap	4946.27	4335.95	4302.65	4263.47	3036.58	2460.45	2330.31	2533.92		12.2721	12.0821	12.071	12.0578	11.5682	11.2647	11.1863	11.3072
Gpnmb	4777.54	3990.91	3739.28	3528.23	3188.51	2095.32	2183.04	2158.96		12.222	11.9625	11.8685	11.7847	11.6387	11.033	11.0921	11.0761
Spp1	3059.93	3634.08	1937.9	4589.12	2481.39	3151.88	1757.47	3761.16		11.5793	11.8274	10.9203	12.164	11.2769	11.622	10.7793	11.877
Eef1a1	2472.18	3446.83	3727.7	3205.34	1664.87	3734.76	3573.24	3269.18		11.2716	11.7511	11.8641	11.6463	10.7012	11.8668	11.803	11.6747
Mt2	157.942	3219.07	1668.84	4036.32	1373.79	14574.5	10000.6	12967.4		7.30325	11.6524	10.7046	11.9788	10.4239	13.8312	13.2878	13.6626
Crip1	3886.06	3038.09	3598.27	2424.47	2503.28	2461.04	2558.18	1915.52		11.9241	11.5689	11.8131	11.2434	11.2896	11.2651	11.3209	10.9035
Ctss	4353.86	2893.13	2968.84	2699.81	3625.95	2758.48	2445.07	2340.97		12.0881	11.4984	11.5357	11.3986	11.8241	11.4297	11.2557	11.1929
Srgn	283.282	2805.47	2891.11	2981.38	790.193	3852.59	3740.63	4634.19		8.1461	11.454	11.4974	11.5418	9.62606	11.9116	11.8691	12.1781
Vim	3374.81	2709.96	2807.16	2516.55	2616.91	2744.11	2262.62	2371.27		11.7206	11.4041	11.4549	11.2972	11.3537	11.4221	11.1438	11.2114
Mt1	374.068	2697.23	2067.21	2330.21	524.831	7027.62	5102.65	6108.6		8.54716	11.3973	11.0135	11.1862	9.03571	12.7788	12.317	12.5766
S100a4	4749.06	2526.98	2763.13	2080.65	2755.83	1581.82	1708.66	1396.55		12.2134	11.3032	11.4321	11.0228	11.4283	10.6274	10.7386	10.4476
Mir5114	647.733	2449.24	2245.18	1989.32	39.253	1091.65	742.584	593.102		9.33926	11.2581	11.1326	10.9581	5.29475	10.0923	9.53641	9.21214
Cst3	3021.91	2407.22	2482	2924.18	2150.42	2536.44	2053.73	2555.85		11.5612	11.2332	11.2773	11.5138	11.0704	11.3086	11.004	11.3196
Pfn1	2119.82	2328.87	2501.19	2332.3	1160.53	2018.52	2117.49	2043.32		11.0497	11.1854	11.2884	11.1875	10.1806	10.9791	11.0481	10.9967
Txn1	1523.03	2300.04	2498.16	2615.48	2353.88	2665.37	2553.34	2832.07		10.5727	11.1674	11.2866	11.3529	11.2008	11.3801	11.3182	11.4676
COX1	2167.25	2288.38	2199.01	1903.34	2235.42	2193.4	2538.25	2131.86		11.0816	11.1601	11.1026	10.8943	11.1263	11.099	11.3096	11.0579
Ftl1	2573.28	2194.24	2214.53	2221.17	877.351	1354.74	1362.32	1437.01		11.3294	11.0995	11.1128	11.1171	9.77701	10.4038	10.4118	10.4889
Rpl8	1259.26	2149.67	2364.84	1963.18	705.094	2164.95	2084.94	1967.9		10.2984	11.0699	11.2075	10.939	9.46167	11.0801	11.0258	10.9424
Actb	5413.02	2146.7	2449.11	2154.78	8222.62	2400.73	2668.32	2238.9		12.4022	11.0679	11.258	11.0733	13.0054	11.2293	11.3817	11.1286
Gnb2l1	1223.45	2098.35	2335.31	1974.23	744.777	2181.89	2165.52	1997.69		10.2567	11.035	11.1894	10.9471	9.54066	11.0914	11.0805	10.9641
Rps3	1179.34	2069.38	2280.73	1872.68	703.977	2054.44	1968.48	1735.86		10.2038	11.015	11.1553	10.8709	9.45938	11.0045	10.9429	10.7614
Aldoa	1393.03	2025.89	1962.09	1809.76	862.566	1716.3	1615.03	1438.46		10.444	10.9843	10.9382	10.8216	9.75249	10.7451	10.6573	10.4903
H2-D1	2167.93	1945.53	1947.34	2609.53	2182.03	2172.35	2041.87	2656.05		11.0821	10.9259	10.9273	11.3496	11.0915	11.085	10.9957	11.3751
Ldha	909.792	1833.61	1912.89	1414.18	654.617	1700.35	1668.7	1288.86		9.82939	10.8405	10.9015	10.4657	9.35451	10.7316	10.7045	10.3319
Fcer1g	3280.4	1828.21	1736.01	1894.8	3160.62	2547.02	2447.34	2538.03		11.6797	10.8362	10.7616	10.8878	11.626	11.3146	11.257	11.3095
Grn	2520.07	1828.07	1760.46	1959.19	2080.56	1550.28	1564.46	1570.79		11.2993	10.8361	10.7817	10.936	11.0228	10.5983	10.6114	10.6173
P4hb	577.652	1810.37	1661.58	2381.74	360.695	1623.88	1439.15	1903.94		9.17406	10.8221	10.6983	11.2178	8.49464	10.6652	10.491	10.8948
Tubb5	975.552	1801.53	1922.64	2203.68	291.993	1309.15	1489.15	1942.63		9.93008	10.815	10.9089	11.1057	8.18979	10.3544	10.5403	10.9238
Ptms	1052.59	1752.57	1566.8	2032.63	708.788	1378.37	1215.77	1681.35		10.0397	10.7752	10.6136	10.9891	9.46921	10.4287	10.2477	10.7154
Npc2	1889.61	1669.05	1576.64	2263.99	2209.8	1657.84	1634.22	2139.92		10.8839	10.7048	10.6226	11.1447	11.1097	10.6951	10.6744	11.0633
Fxyd5	1559.65	1604.86	1335.47	2088.76	1047.42	979.233	853.898	1379.5		10.607	10.6482	10.3831	11.0284	10.0326	9.93551	9.73792	10.4299
Capg	2223.04	1589.08	1563.74	1707.33	1460.16	1328.67	1189.47	1361.59		11.1183	10.634	10.6108	10.7375	10.5119	10.3758	10.2161	10.4111
Rps5	1033.39	1573.79	1751.96	1624.43	894.439	1644.78	1671.37	1571.52		10.0132	10.62	10.7747	10.6657	9.80484	10.6837	10.7068	10.6179
Cyba	1965.21	1557.2	1444.39	2229.92	1215.02	1551.55	1342.95	1746.82		10.9405	10.6047	10.4962	11.1228	10.2468	10.5995	10.3912	10.7705
Mir1892	925.851	1556.72	1513.03	1059.28	310.615	760.516	628.34	633.374		9.85464	10.6043	10.5632	10.0489	8.27898	9.57084	9.2954	9.30691
Hnrnpab	564.83	1542.48	1570.03	1473.6	391.536	1641.47	1698.19	1749.89		9.14167	10.591	10.6166	10.5251	8.613	10.6808	10.7298	10.773
Lamp1	1981.72	1541.66	1549.1	1588.08	1524.54	1168.68	1196.44	1193.52		10.9525	10.5903	10.5972	10.6331	10.5742	10.1907	10.2245	10.221
Akr1a1	1974.46	1498.78	1495.74	1662.99	1658.7	1197.16	1150.62	1287.64		10.9472	10.5496	10.5466	10.6996	10.6958	10.2254	10.1682	10.3305
Clec4e	3092.16	1492.54	747.317	2742.75	3216.51	3566.78	3375.13	3492.1		11.5944	10.5435	9.54558	11.4214	11.6513	11.8004	11.7207	11.7699
Cstb	2542.28	1471.87	1603.71	1285.42	1648.14	1079.34	1090.93	879.935		11.3119	10.5234	10.6472	10.328	10.6866	10.0759	10.0913	9.78125
Anxa4	1260.75	1467.07	1283.29	2114.03	1378.81	1099.38	1000.42	1334.86		10.3001	10.5187	10.3256	11.0458	10.4292	10.1025	9.96639	10.3825
Lyz1	2920.96	1466.26	1332.7	1628.42	1542.07	1094.2	898.664	1127.51		11.5122	10.5179	10.3801	10.6693	10.5907	10.0956	9.81164	10.1389
Hsp90ab1	719.038	1461.14	1461.68	1270.82	527.796	1387.28	1361.79	1244.22		9.48992	10.5129	10.5134	10.3115	9.04384	10.438	10.4113	10.281
Eno1b	658.462	1440.69	1359.82	1266.81	435.888	1161.11	1016.25	1041.01		9.36296	10.4925	10.4092	10.307	8.76781	10.1813	9.98904	10.0238
Pkm	1017.48	1429.69	1329.24	1242.7	705.009	921.304	857.831	862.707		9.99078	10.4815	10.3764	10.2793	9.4615	9.84753	9.74455	9.75273
Cfl1	1654.57	1424.02	1488.6	1429.14	1224.06	1348.67	1370.91	1381.32		10.6922	10.4758	10.5397	10.4809	10.2575	10.3973	10.4209	10.4318
Ctsz	1729.47	1411.43	1226.28	2289.98	1391.58	1511.56	1355.42	1959.13		10.7561	10.4629	10.2601	11.1611	10.4425	10.5618	10.4045	10.936
Tpi1	584.222	1353.54	1325.29	1423.44	335.689	1249.86	1079.08	1264.82		9.19037	10.4025	10.3721	10.4752	8.39098	10.2875	10.0756	10.3047
Cd68	2312.47	1349.34	1361.83	1381.87	1566.29	892.012	937.594	1008.28		11.1752	10.398	10.4113	10.4324	10.6131	9.80092	9.87282	9.97768
Bst2	1051.66	1345.69	1375.93	1765.93	1328.5	1698.98	1774.94	1852.58		10.0384	10.3941	10.4262	10.7862	10.3756	10.7305	10.7936	10.8553
H2-K1	1253.87	1316.42	1304.14	1704.07	1252.7	1503.39	1417.35	1674.6		10.2922	10.3624	10.3489	10.7348	10.2908	10.554	10.469	10.7096
Ncl	298.241	1290.84	1362.79	1239.34	180.681	1110.9	1183.46	1447.8		8.22033	10.3341	10.4123	10.2754	7.4973	10.1175	10.2088	10.4997
Arhgdia	1111.43	1218.95	1207.14	1150.79	770.259	1011.98	1122.72	1000.02		10.1182	10.2514	10.2374	10.1684	9.5892	9.98297	10.1328	9.96581
Eif5a	552.732	1212.74	1335.56	1074.73	421.13	1172.92	1230.33	1037.56		9.11044	10.244	10.3832	10.0698	8.71812	10.1959	10.2648	10.019
Atp5e	1126	1190.8	1264.77	1314.09	641.602	1227.5	1095.87	1189.09		10.137	10.2177	10.3047	10.3598	9.32553	10.2615	10.0979	10.2156
Hint1	572.851	1180.17	1301.26	955.498	295.792	1071.31	1077.93	817.215		9.16202	10.2048	10.3457	9.90011	8.20844	10.0652	10.074	9.67457
Tyrobp	1886.38	1169.01	1149.51	1096.33	952.927	760.323	726.619	726.07		10.8814	10.1911	10.1668	10.0985	9.89622	9.57047	9.50506	9.50396
Atp5b	773.82	1166.32	1248.16	1095.08	639.571	1118.56	1121.15	1091.27		9.59585	10.1877	10.2856	10.0968	9.32096	10.1274	10.1308	10.0918
Ccl6	602.507	1161.76	1490.51	1236.19	365.466	637.546	741.326	564.349		9.23483	10.1821	10.5416	10.2717	8.5136	9.31639	9.53396	9.14044
Calm1	1708.69	1161.67	1250.58	1467.1	1592.28	1189.61	1192.4	1444.26		10.7387	10.182	10.2884	10.5188	10.6369	10.2163	10.2196	10.4961
LOC105244208	610.583	1152.65	1290.25	952.681	374.767	1194.3	1160.46	922.577		9.25404	10.1707	10.3334	9.89585	8.54985	10.2219	10.1805	9.84953
Ifitm3	2502.02	1146.93	1250.81	995.253	2996.81	1689.26	1772.88	1445.33		11.2889	10.1636	10.2886	9.95892	11.5492	10.7222	10.7919	10.4972
Sh3bgrl	735.744	1136.75	867.462	1166.96	871.522	1426.2	1181.38	1243.58		9.52306	10.1507	9.76066	10.1885	9.76739	10.478	10.2063	10.2803
Rpl37rt	767.247	1118.21	1154.86	992.044	408.226	1110.96	1081.02	952.382		9.58355	10.127	10.1735	9.95426	8.67322	10.1176	10.0782	9.8954
Anxa1	1819.26	1116.97	1370.91	717.103	1980.03	918.613	1094.06	631.127		10.8291	10.1254	10.4209	9.48604	10.9513	9.84331	10.0955	9.30179
Ubb	990.064	1110.57	1121.37	1026.32	843.536	1249.83	1283.32	1011.23		9.95138	10.1171	10.131	10.0033	9.72031	10.2875	10.3257	9.98189
Rplp1	776.298	1106.52	1188.88	1226.42	467.594	1193.39	1036.24	1214.79		9.60047	10.1118	10.2154	10.2602	8.86911	10.2209	10.0171	10.2465
Gpx1	2049.16	1103.72	1243.01	1284.87	1271.26	684.337	751.169	679.314		11.0008	10.1082	10.2796	10.3274	10.312	9.41856	9.55299	9.40793
Itm2b	1710.92	1091.98	1074	1010.82	1699.5	951.724	924.589	766.901		10.7406	10.0927	10.0688	9.98131	10.7309	9.8944	9.85267	9.5829
Ctsa	1236.68	1084.45	1022.17	1050.11	775.187	802.825	738.582	804.041		10.2723	10.0828	9.99743	10.0363	9.5984	9.64894	9.52861	9.65113
Eef1b2	566.425	1072.37	1163.65	929.258	347.945	1150.95	1042.67	956.36		9.14574	10.0666	10.1844	9.85993	8.44272	10.1686	10.0261	9.90141
Cd9	919.718	1062.21	533.81	1311.23	661.949	752.817	386.635	1163.46		9.84505	10.0528	9.06018	10.3567	9.37058	9.55615	8.59483	10.1842
Calr	1114.9	1058.38	1033.47	1501.3	744.859	895.295	882.837	1358.66		10.1227	10.0476	10.0133	10.552	9.54082	9.80622	9.786	10.408
Atp5g3	675.572	1043.59	1141.7	1019.56	492.504	956.984	912.925	892.628		9.39997	10.0273	10.157	9.99373	8.94399	9.90235	9.83435	9.80192
COX3	1130.41	1026.82	964.021	871.677	1017.84	960.346	1106.59	987.529		10.1426	10.004	9.91292	9.76765	9.99129	9.90741	10.1119	9.94768
Gm5148	619.595	1014.73	1093.09	929.184	404.9	1029.97	1004.41	906.027		9.27518	9.98688	10.0942	9.85982	8.66142	10.0084	9.97213	9.82341
Rpl4	570.321	1008.82	1064.02	916.607	340.827	961.012	960.213	903.891		9.15563	9.97845	10.0553	9.84016	8.41289	9.90841	9.90721	9.82
Rpl32	529.568	1007.05	1112.85	884.712	323.795	940.115	959.569	794.458		9.04867	9.97592	10.12	9.78906	8.33894	9.87669	9.90624	9.63383
COX2	984.974	1002.14	940.977	796.479	883.229	1006.61	1087.62	950.679		9.94394	9.96886	9.87802	9.63749	9.78664	9.97529	10.087	9.89281
Rap1b	1124.17	999.623	1145.98	1137.4	2093.66	1282.55	1300.57	1372.98		10.1347	9.96524	10.1624	10.1515	11.0318	10.3248	10.3449	10.4231
Anxa2	1890.97	989.829	1131.63	1003.27	1934.03	801.171	748.345	759.621		10.8849	9.95104	10.1442	9.9705	10.9174	9.64597	9.54756	9.56914
Eef2	756.506	987.409	1023.81	775.483	435.3	869.756	911.788	743.26		9.56321	9.9475	9.99973	9.59895	8.76587	9.76447	9.83255	9.53772
Sh3bgrl3	1198.92	984.779	963.857	928.628	632.97	716.42	715.581	644.834		10.2275	9.94366	9.91267	9.85896	9.30599	9.48466	9.48297	9.33278
Tagln2	819.2	981.05	1124.19	894.877	648.121	1051.96	1143.54	1056.93		9.67807	9.93818	10.1347	9.80555	9.34012	10.0389	10.1593	10.0457
Ifi27l2a	1745.8	979.604	1036.49	1012.69	1550.85	822.216	876.451	753.003		10.7697	9.93605	10.0175	9.98398	10.5988	9.68337	9.77553	9.55651
Arpc1b	886.869	976.205	1012.58	966.92	489.048	775.671	810.121	743.401		9.79258	9.93104	9.98382	9.91725	8.93383	9.5993	9.66199	9.538
Serbp1	402.183	969.545	1086.68	894.963	252.284	872.927	902.609	874.565		8.65171	9.92116	10.0857	9.80568	7.9789	9.76972	9.81796	9.77242
Atpif1	495.711	968.605	1140.03	731.699	297.45	799.962	889.96	556.871		8.95335	9.91976	10.1549	9.51511	8.21651	9.64379	9.7976	9.1212
Ucp2	728.74	967.57	907.101	1035.76	415.781	654.925	642.035	701.519		9.50926	9.91822	9.82512	10.0165	8.69968	9.35519	9.32651	9.45434
Plek	698.543	965.382	503.139	802.932	1239.26	1124.56	857.823	870.566		9.4482	9.91496	8.97481	9.64913	10.2753	10.1351	9.74454	9.76581
Ywhae	740.948	963.282	1049.58	915.544	766.312	1080.77	1111.74	971.291		9.53323	9.91182	10.0356	9.83849	9.58179	10.0778	10.1186	9.92376
Eif4g2	952.272	961.634	1044.97	1032.22	1272.72	1197.12	1338.98	1165.07		9.89523	9.90934	10.0292	10.0115	10.3137	10.2254	10.3869	10.1862
Ccl2	1324.18	960.858	774.651	1058.74	3109.75	2854.91	2488.38	2711.73		10.3709	9.90818	9.5974	10.0481	11.6026	11.4792	11.281	11.405
Ly6e	1618.23	959.822	1101.06	895.581	1784.25	775.222	963.149	694.984		10.6602	9.90662	10.1047	9.80668	10.8011	9.59847	9.91162	9.44084
Il1rn	198.346	954.398	469.535	1923.62	3873.92	4038.49	3933.28	3911.51		7.63187	9.89845	8.87509	10.9096	11.9196	11.9796	11.9415	11.9335
S100a6	2348.37	946.922	1140.1	903.174	1433.11	752.116	753.561	659.373		11.1974	9.8871	10.1549	9.81886	10.4849	9.55481	9.55758	9.36495
Cox4i1	871.09	920.087	996.196	1009.54	595.277	929.928	904.723	901.859		9.76668	9.84563	9.96029	9.97949	9.21742	9.86098	9.82133	9.81676
Gm8203	521.523	894.821	940.013	801.33	539.526	715.188	777.172	598.542		9.02659	9.80546	9.87654	9.64625	9.07555	9.48218	9.60209	9.22531
Arpc2	1152.71	886.341	969.814	753.038	909.814	681.156	688.744	640.671		10.1708	9.79172	9.92156	9.55658	9.82943	9.41184	9.42782	9.32344
Shfm1	791.034	856.971	917.88	762.372	646.757	962.156	865.584	758.179		9.6276	9.7431	9.84216	9.57435	9.33708	9.91013	9.75753	9.5664
Atp5a1	693.026	856.329	908.177	816.524	573.707	742.534	748.477	681.254		9.43677	9.74202	9.82683	9.67335	9.16417	9.53631	9.54781	9.41205
ATP6	982.055	854.797	832.108	727.762	900.986	817.628	955.144	873.14		9.93966	9.73944	9.70063	9.50732	9.81536	9.6753	9.89957	9.77007
Cd53	504.96	853.774	642.034	1191.66	472.037	1067.39	765.103	1408.35		8.98003	9.73771	9.3265	10.2188	8.88276	10.0599	9.57951	10.4598
Fam162a	140.619	847.234	807.471	803.31	78.102	766.218	663.919	649.865		7.13565	9.72662	9.65727	9.64981	6.28729	9.58161	9.37486	9.344
Snx5	462.431	844.972	870.7	665.584	193.853	511.382	522.304	427.384		8.85309	9.72276	9.76603	9.37848	7.59882	8.99826	9.02875	8.73939
S100a10	835.511	841.011	1066.47	653.469	780.565	699.613	812.305	486.282		9.70652	9.71598	10.0586	9.35198	9.60838	9.45041	9.66588	8.92565
Gnas	718.925	836.391	812.021	920.205	500.389	795.836	726.092	856.882		9.4897	9.70803	9.66537	9.84581	8.96691	9.63633	9.50401	9.74295
Rps11	537.114	823.691	911.467	695.734	293.802	668.183	781.955	590.493		9.06908	9.68596	9.83205	9.44239	8.1987	9.3841	9.61094	9.20577
Ccl22	127.868	813.609	180.242	4903.93	230.126	5309.41	1781.77	9651.51		6.99851	9.66819	7.49379	12.2597	7.84628	12.3743	10.7991	13.2365
Cd36	528.636	809.282	581.734	1044.46	388.473	660.237	432.126	723.484		9.04613	9.6605	9.18422	10.0285	8.60167	9.36684	8.75531	9.49882
Rps15	491.021	788.718	841.913	751.677	256.741	747.722	730.47	681.259		8.93964	9.62337	9.71753	9.55397	8.00417	9.54636	9.51268	9.41206
Rpl34-ps1	545.098	779.733	873.963	779.313	386.234	871.025	797.918	821.981		9.09037	9.60684	9.77143	9.60606	8.59333	9.76657	9.6401	9.68296
Cox6b1	771.476	772.573	844.237	799.113	545.148	774.779	723.526	755.763		9.59148	9.59353	9.7215	9.64226	9.0905	9.59764	9.4989	9.56179
Tuba1b	413.191	769.381	843.854	853.717	138.113	531.203	588.793	744.678		8.69067	9.58755	9.72085	9.73761	7.10971	9.05312	9.20162	9.54047
Rps27rt	681.536	764.927	810.045	756.642	402.266	719.652	740.266	728.061		9.41265	9.57918	9.66186	9.56347	8.65201	9.49116	9.5319	9.50792
Pdia3	678.035	762.488	775.821	927.678	473.12	676.05	641.267	824.018		9.40522	9.57457	9.59958	9.85748	8.88606	9.40099	9.32478	9.68653
Anxa5	1604.47	761.588	781.62	643.279	1498.41	852.495	848.888	767.776		10.6479	9.57287	9.61032	9.3293	10.5492	9.73555	9.72943	9.58454
Arpc3	1080.61	751.843	789.567	739.431	863.262	691.767	674.874	666.506		10.0776	9.55429	9.62492	9.53027	9.75366	9.43414	9.39847	9.38047
Pabpc1	373.679	750.448	780.519	772.497	435.954	701.484	723.971	814.776		8.54566	9.55161	9.60829	9.59339	8.76803	9.45427	9.49979	9.67026
Laptm5	954.573	749.78	748.684	637.912	603.018	395.722	430.177	389.095		9.89871	9.55032	9.54821	9.31721	9.23606	8.62835	8.74879	8.60398
Rps24	467.753	747.853	759.523	753.007	390.375	799.412	728.76	784.929		8.8696	9.54661	9.56895	9.55652	8.60872	9.64279	9.5093	9.61642
Cnbp	236.862	743.382	744.251	741.513	110.708	662.533	579.103	717.54		7.8879	9.53796	9.53965	9.53433	6.79061	9.37185	9.17768	9.48691
Lilrb4	1107.11	738.789	777.056	682.214	1214.07	903.002	947.567	762.753		10.1126	9.52902	9.60187	9.41408	10.2456	9.81858	9.88808	9.57507
H2-Q4	665.806	735.998	717.625	986.938	780.237	839.419	844.726	971.751		9.37896	9.52356	9.48709	9.94682	9.60777	9.71325	9.72234	9.92444
Gabarap	1036.82	729.289	744.383	873.593	762.975	668.326	626.36	717.47		10.018	9.51035	9.5399	9.77082	9.57549	9.38441	9.29085	9.48677
Canx	430.06	727.083	713.179	727.784	308.577	597.868	593.886	643.708		8.74839	9.50598	9.47812	9.50737	8.26949	9.22368	9.21404	9.33026
Clic1	1059.54	713.327	762.67	720.169	729.681	708.286	687.093	743.467		10.0492	9.47842	9.57491	9.49219	9.51112	9.46819	9.42436	9.53813
Hspa5	715.312	713.093	675.496	1009.75	755.496	899.608	822.953	1246.64		9.48243	9.47795	9.3998	9.97978	9.56128	9.81315	9.68467	10.2838
Anp32b	275.86	712.082	800.24	626.29	82.197	642.585	676.231	584.63		8.10779	9.4759	9.64429	9.29069	6.36101	9.32774	9.40137	9.19138
Vat1	636.805	705.024	618.368	700.855	307.524	463.498	464.179	461.412		9.31471	9.46153	9.27232	9.45297	8.26456	8.85642	8.85854	8.84991
Ybx1	290.899	702.406	743.515	699.049	177.647	575.103	627.666	611.623		8.18438	9.45616	9.53822	9.44925	7.47287	9.16768	9.29385	9.2565
ATP8	749.436	696.384	649.177	587.072	774.771	617.151	782.937	694.238		9.54966	9.44374	9.34247	9.19739	9.59763	9.26948	9.61275	9.43929
Hexa	1007.76	691.952	678.721	642.667	579.624	489.107	465.613	427.032		9.97694	9.43453	9.40668	9.32793	9.17897	8.93401	8.86299	8.7382
Rps9	452.622	684.12	749.533	578.578	302.276	721.149	666.799	550.095		8.82216	9.41811	9.54985	9.17637	8.23972	9.49415	9.38111	9.10354
Hsp90b1	601.986	679.614	638.335	705.095	401.279	560.436	503.774	667.094		9.23359	9.40857	9.31817	9.46167	8.64846	9.13041	8.97663	9.38175
Plau	192.077	677.665	644.302	297.891	20.691	155.067	186.913	64.481		7.58554	9.40443	9.33159	8.21864	4.37094	7.27675	7.54622	6.01081
Lgmn	1161.85	660.169	768.98	395.156	911.486	408.024	452.28	236.811		10.1822	9.36669	9.5868	8.62628	9.83208	8.67251	8.82107	7.88759
Lcp1	1199.78	650.985	604.361	486.304	1180.81	1003.88	1005.92	625.404		10.2286	9.34648	9.23927	8.92572	10.2056	9.97137	9.97429	9.28865
Psma6	481.984	650.074	572.162	1277.17	588.006	2270.47	1635.69	2568.45		8.91284	9.34446	9.16028	10.3187	9.19969	11.1488	10.6757	11.3267
Csf1r	795.093	647.168	607.108	478.512	282.529	332.888	330.25	238.959		9.63498	9.338	9.24581	8.90241	8.14226	8.37889	8.36741	7.90062
ND1	812.35	644.36	664.466	480.778	717.548	665.112	796.524	619.726		9.66596	9.33172	9.37605	8.90923	9.48693	9.37745	9.63757	9.27549
Arhgdib	813.31	633.94	738.502	400.608	440.153	480.611	558.599	231.342		9.66766	9.3082	9.52846	8.64605	8.78186	8.90873	9.12567	7.85388
Ifitm2	517.041	633.712	562.877	463.463	747.527	926.667	868.176	775.019		9.01413	9.30768	9.13668	8.85631	9.54598	9.85591	9.76184	9.59809
Sdcbp	887.529	628.809	696.89	496.182	881.466	523.445	567.06	430.733		9.79365	9.29648	9.44479	8.95472	9.78376	9.03189	9.14736	8.75065
Rps14	392.355	625.4	690.451	576.964	249.489	660.624	644.61	592.192		8.61602	9.28863	9.43139	9.17234	7.96283	9.36769	9.33228	9.20992
Ndufa4	494.174	625.355	697.933	581.396	313.644	572.062	576.221	524.457		8.94888	9.28853	9.44694	9.18338	8.29298	9.16003	9.17048	9.03468
Cybb	855.267	621.154	518.088	660.422	1298	1475.19	1469.37	1212.87		9.74023	9.27881	9.01705	9.36724	10.3421	10.5267	10.521	10.2442
LOC100042019	572.304	614.815	641.582	540.439	346.783	623.814	601.762	510.574		9.16064	9.26401	9.32549	9.07799	8.43789	9.28497	9.23305	8.99598
Gnai2	765.206	612.968	634.246	638.788	546.855	516.006	542.489	508.106		9.5797	9.25967	9.3089	9.31919	9.09501	9.01124	9.08345	8.98898
Cd84	666.12	610.155	573.039	629.433	288.795	177.096	185.976	217.034		9.37964	9.25303	9.16249	9.29791	8.1739	7.46839	7.53897	7.76177
Clec12a	738.758	603.111	588.16	623.795	603.528	467.747	474.441	398.516		9.52896	9.23628	9.20007	9.28493	9.23728	8.86958	8.89009	8.63849
Atp1a1	336.219	603.069	412.481	852.867	185.992	590.688	338.132	900.098		8.39326	9.23618	8.68818	9.73618	7.5391	9.20625	8.40144	9.81394
Rps21	437.991	598.931	653.968	480.1	246.513	501.928	531.193	400.273		8.77476	9.22625	9.35308	8.90719	7.94552	8.97134	9.05309	8.64484
Arpc4	728.103	596.336	637.159	619.189	387.62	429.904	400.303	407.278		9.508	9.21998	9.31551	9.27424	8.5985	8.74787	8.64495	8.66987
Rps27l	362.969	594.867	689.677	577.112	213.006	523.465	521.832	548.677		8.5037	9.21642	9.42978	9.17271	7.73475	9.03195	9.02744	9.09981
Bsg	320.536	590.753	558.313	803.946	219.729	566.333	492.324	782.959		8.32434	9.20641	9.12493	9.65096	7.77958	9.14551	8.94346	9.61279
Psmb8	534.016	588.49	622.162	633.682	782.316	702.635	724.95	599.902		9.06074	9.20087	9.28115	9.30761	9.61161	9.45663	9.50174	9.22858
Cfp	444.682	583.468	642.535	466.786	305.836	695.558	646.651	536.838		8.79663	9.18851	9.32763	8.86662	8.25662	9.44203	9.33684	9.06834
Serinc3	566.914	579.075	635.756	446.616	419.207	451.911	489.004	379.432		9.14699	9.17761	9.31233	8.80289	8.71152	8.8199	8.9337	8.5677
Mif	189.051	574.872	578.457	565.89	109.997	498.423	517.089	508.574		7.56263	9.1671	9.17607	9.14438	6.78132	8.96123	9.01427	8.99031
Hmga1-rs1	223.601	574.725	627.828	596.452	169.783	302.165	356.134	360.936		7.80478	9.16673	9.29423	9.22026	7.40755	8.23919	8.47627	8.4956
Gp49a	937.829	572.305	599.804	571.171	1030.94	724.555	712.828	615.63		9.87318	9.16064	9.22835	9.15778	10.0097	9.50095	9.47741	9.26592
Brk1	457.434	572.062	631.224	667.462	287.53	450.598	516.727	497.517		8.83742	9.16003	9.30201	9.38254	8.16757	8.8157	9.01326	8.9586
Ero1l	76.706	568.811	507.532	582.788	36.241	462.708	380.59	385.691		6.26128	9.15181	8.98735	9.18683	5.17957	8.85396	8.57209	8.5913
M6pr	263.427	563.453	412.147	904.77	430.532	589.361	475.947	737.284		8.04126	9.13815	8.68701	9.82141	8.74998	9.20301	8.89466	9.52608
Tspo	502.672	559.558	625.703	616.38	1028.78	985.244	930	863.934		8.97347	9.12814	9.28933	9.26768	10.0067	9.94434	9.86109	9.75478
Gm6251	317.297	558.691	598.923	522.462	198.428	484.973	560.829	480.53		8.30969	9.12591	9.22623	9.02918	7.63247	8.92176	9.13142	8.90848
CYTB	654.162	557.877	563.438	398.334	577.135	482.122	615.412	469.563		9.3535	9.1238	9.13811	8.63783	9.17276	8.91326	9.26541	8.87517
Slc25a3	534.172	557.611	608.468	479.905	397.815	479.639	497.124	415.462		9.06116	9.12312	9.24904	8.9066	8.63595	8.90581	8.95746	8.69857
Hnrnpu	296.163	557.579	572.272	449.088	142.692	457.423	489.032	460.243		8.21025	9.12303	9.16056	8.81086	7.15676	8.83738	8.93378	8.84625
Ppp1ca	497.754	552.578	602.537	612.428	304.42	470.383	478.057	478.158		8.95929	9.11003	9.2349	9.2584	8.24992	8.87769	8.90104	8.90134
Ccl7	745.147	551.055	546.913	619.395	3842.29	1367.91	1673.52	1333.46		9.54138	9.10605	9.09517	9.27472	11.9078	10.4178	10.7087	10.381
Hnrnpa2b1	383.362	545.755	578.005	481.86	315.041	555.153	571.924	531.803		8.58256	9.09211	9.17494	8.91247	8.29939	9.11674	9.15968	9.05475
Cdc42	697.317	543.801	559.858	542.57	653.68	556.952	516.232	556.542		9.44567	9.08693	9.12892	9.08367	9.35244	9.12141	9.01188	9.12035
Msn	694.593	539.369	549.897	540.969	802.211	759.808	774.025	693.796		9.44002	9.07513	9.10302	9.0794	9.64784	9.56949	9.59624	9.43837
Atp6v0e	502.127	538.833	490.065	601.374	364.457	493.213	453.71	486.51		8.97191	9.0737	8.93683	9.23212	8.50961	8.94607	8.82563	8.92633
Ran	189.567	536.417	593.308	494.879	99.836	524.022	524.656	495.558		7.56656	9.06721	9.21264	8.95093	6.6415	9.03348	9.03523	8.95291
Tpt1	531.473	535.777	578.112	449.942	363.893	484.542	499.357	415.191		9.05385	9.06549	9.1752	8.8136	8.50737	8.92048	8.96393	8.69763
Rps26	320.488	535.161	562.173	463.112	192.967	516.596	530.839	441.762		8.32412	9.06383	9.13487	8.85522	7.59221	9.01289	9.05213	8.78712
Hspa8	349.822	532.478	560.205	490.984	263.872	577.359	532.133	504.708		8.45048	9.05658	9.12981	8.93953	8.0437	9.17333	9.05564	8.97931
Rps4x	285.267	530.795	567.875	450.207	192.259	542.567	500.89	423.49		8.15617	9.05201	9.14943	8.81445	7.58691	9.08366	8.96835	8.72618
Scd2	152.854	530.434	478.82	467.525	9.012	182.705	166.902	138.23		7.25601	9.05103	8.90334	8.8689	3.17184	7.51337	7.38286	7.11093
Atp6v0b	633.94	530.266	523.048	613.492	440.051	648.868	593.928	884.449		9.3082	9.05057	9.0308	9.2609	8.78153	9.34178	9.21414	9.78863
Cd14	1768.76	528.869	542.134	254.624	1029.89	1276.1	1114.71	572.787		10.7885	9.04677	9.08251	7.99222	10.0083	10.3175	10.1225	9.16185
Clec4d	778.79	527.464	528.633	568.09	576.657	517.927	501.39	487.458		9.60509	9.04293	9.04612	9.14998	9.17157	9.01661	8.96979	8.92914
Btg1	215.216	525.757	491.536	624.765	155.572	744.95	664.871	645.503		7.74964	9.03825	8.94115	9.28717	7.28144	9.541	9.37693	9.33428
Clta	596.608	519.671	545.861	530.427	348.97	377.101	375.014	408.341		9.22064	9.02145	9.09239	9.05101	8.44696	8.55881	8.5508	8.67363
Cox5a	454.825	519.201	555.856	530.066	341.923	525.829	505.642	549.384		8.82917	9.02015	9.11857	9.05003	8.41753	9.03845	8.98197	9.10167
Ptma	146.037	518.438	526.487	439.713	98.281	456.659	497.867	432.688		7.19019	9.01803	9.04025	8.78042	6.61884	8.83497	8.95962	8.75718
Mtpn	505.625	516.688	490.369	652.629	451.666	1008.86	924.503	933.296		8.98193	9.01315	8.93772	9.35012	8.81911	9.97852	9.85253	9.86619
Cox8a	494.175	515.234	536.181	519.178	306.364	450.21	477.93	456.292		8.94888	9.00908	9.06658	9.02009	8.2591	8.81446	8.90065	8.83381
Rpl22	288.443	513.571	587.942	510.093	172.566	477.603	502.116	420.601		8.17214	9.00442	9.19953	8.99462	7.431	8.89967	8.97188	8.71631
Rpl36al	349.68	507.475	538.127	452.148	181.476	450.067	450.137	404.982		8.44989	8.98719	9.0718	8.82065	7.50364	8.814	8.81422	8.66171
Itgb1	508.857	506.189	498.211	558.036	533.159	596.873	507.213	583.19		8.99112	8.98353	8.96061	9.12421	9.05842	9.22128	8.98645	9.18782
H2-Q6	322.732	505.413	475.429	758.233	372.967	536.07	541.798	710.517		8.33419	8.98132	8.89309	9.5665	8.54291	9.06628	9.08161	9.47272
Slc25a5	262.604	496.265	527.664	395.656	154.541	433.263	445.808	342.442		8.03674	8.95497	9.04348	8.6281	7.27184	8.7591	8.80028	8.41972
Nedd8	399.01	487.998	505.033	544.955	253.136	448.543	467.129	466.024		8.64028	8.93073	8.98023	9.08999	7.98377	8.8091	8.86768	8.86426
Psmd8	624.594	486.238	497.289	666.692	533.646	568.647	548.193	693.352		9.28677	8.92552	8.95794	9.38088	9.05974	9.15139	9.09854	9.43744
Ostf1	668.648	484.899	501.157	512.999	483.966	460.518	401.551	379.439		9.3851	8.92154	8.96912	9.00281	8.91876	8.84712	8.64944	8.56772
Sirpa	725.408	484.67	431.248	417.461	182.335	133.885	173.63	82.538		9.50265	8.92086	8.75237	8.7055	7.51045	7.06485	7.43987	6.36699
Pcbp2	308.342	483.837	475.996	504.018	236.471	451.348	479.59	532.93		8.26839	8.91838	8.89481	8.97733	7.88552	8.8181	8.90566	9.0578
Tcp1	243.922	477.018	518.064	446.518	169.253	521.144	498.481	478.336		7.93028	8.8979	9.01699	8.80258	7.40304	9.02554	8.96139	8.90188
Ssr1	191.905	476.113	499.96	594.157	121.836	422.932	402.089	575.062		7.58425	8.89516	8.96567	9.2147	6.9288	8.72428	8.65137	9.16757
Tmem50a	453.266	474.232	489.637	455.995	537.815	452.121	434.24	373.383		8.82421	8.88945	8.93557	8.83287	9.07097	8.82057	8.76235	8.54451
Hspa9	160.605	472.377	503.313	566.257	84.72	386.694	405.412	505.602		7.32737	8.8838	8.97531	9.14531	6.40462	8.59505	8.66325	8.98186
Erp29	307.239	472.355	457.538	392.359	94.272	184.122	181.543	179.158		8.26322	8.88373	8.83775	8.61603	6.55875	7.52452	7.50417	7.48509
Msr1	576.135	469.546	552.414	397.635	852.835	540.942	629.983	411.166		9.17026	8.87512	9.10961	8.6353	9.73612	9.07933	9.29917	8.68358
Cdk4	169.21	469.155	471.851	439.963	42.528	312.434	319.046	336.751		7.40267	8.87392	8.88219	8.78124	5.41035	8.28741	8.31762	8.39554
Lpl	1151.83	468.848	440.814	402.748	528.804	648.094	493.853	631.395		10.1697	8.87298	8.78403	8.65373	9.04659	9.34006	8.94794	9.3024
Apobec1	327	468.167	498.213	498.949	157.969	346.631	393.536	282.685		8.35315	8.87088	8.96062	8.96275	7.3035	8.43726	8.62035	8.14305
Ranbp1	221.577	466.573	495.809	401.498	201.293	452.202	484.721	436.942		7.79167	8.86596	8.95364	8.64925	7.65315	8.82083	8.92101	8.7713
Lamp2	594.516	466.091	468.25	531.299	766.019	491.332	504.131	453.425		9.21557	8.86447	8.87113	9.05338	9.58124	8.94056	8.97765	8.82472
Id2	277.941	465.064	418.196	669.892	569.414	756.135	827.225	1015.59		8.11863	8.86129	8.70803	9.38779	9.15333	9.5625	9.69214	9.98811
Emp1	377.988	465.057	365.423	503.478	200.935	149.699	114.296	337.84		8.5622	8.86126	8.51342	8.97579	7.65059	7.22592	6.83663	8.40019
Dab2	213.595	464.457	495.64	337.929	107.562	216.559	298.458	150.806		7.73873	8.8594	8.95315	8.40058	6.74903	7.75861	8.22139	7.23655
2015-09-01	416.131	464.108	494.768	497.109	275.305	404.91	394.479	395.916		8.70089	8.85832	8.95061	8.95742	8.10489	8.66146	8.62381	8.62905
Vdac1	182.671	456.807	439.555	480.584	109.401	357.144	321.431	367.147		7.5131	8.83544	8.7799	8.90864	6.77349	8.48036	8.32837	8.52021
Clec7a	18.385	455.918	337.056	264.714	10.906	229.671	155.49	137.565		4.20043	8.83263	8.39684	8.04829	3.44711	7.84342	7.28068	7.10397
Actg1	863.679	455.594	517.616	414.113	759.791	437.555	481.453	404.604		9.75435	8.8316	9.01574	8.69388	9.56946	8.77332	8.91125	8.66037
TrnC	262.404	454.817	464.493	328.927	198.801	352.563	334.661	345.757		8.03565	8.82914	8.85951	8.36162	7.63518	8.46174	8.38655	8.43362
Cox7b	332.499	454.462	492.254	464.31	229.762	428.384	427.247	407.364		8.37721	8.82801	8.94326	8.85894	7.844	8.74276	8.73893	8.67018
Atp5j	389.524	454.433	472.672	447.346	263.23	401.904	390.736	398.947		8.60557	8.82792	8.8847	8.80525	8.04018	8.65071	8.61005	8.64005
Mdh2	306.499	452.786	458.651	487.687	196.705	445.743	405.063	484.483		8.25974	8.82268	8.84125	8.92981	7.61989	8.80007	8.662	8.9203
C330021F23Rik	278.322	451.222	486.804	422.604	183.636	459.216	460.136	415.581		8.12061	8.81769	8.9272	8.72316	7.5207	8.84303	8.84592	8.69898
Atp5j2	395.022	448.896	461.105	437.702	249.89	398.673	416.902	381.004		8.62579	8.81024	8.84895	8.7738	7.96515	8.63906	8.70356	8.57366
Alcam	386.251	445.746	400.85	366.86	453.53	398.901	378.726	451.087		8.59339	8.80008	8.64692	8.51908	8.82505	8.63989	8.56501	8.81726
Tuba1c	282.419	444.728	484.741	522.28	89.042	317.47	341.792	447.133		8.14169	8.79678	8.92107	9.02868	6.47641	8.31048	8.41697	8.80456
Hsbp1	441.399	444.569	475.171	454.15	323.699	381.558	401.631	368.088		8.78594	8.79626	8.8923	8.82703	8.33851	8.57576	8.64973	8.52391
Rhoa	477.675	444.538	425.312	427.308	404.564	429.249	429.565	415.179		8.89989	8.79616	8.73238	8.73913	8.66022	8.74567	8.74673	8.69759
Apoe	632.338	443.928	427.026	416.645	442.278	411.362	355.145	358.636		9.30455	8.79418	8.73818	8.70267	8.78881	8.68426	8.47227	8.48638
Slc16a3	169.767	443.711	412.039	511.499	69.646	356.156	305.276	441.827		7.40741	8.79348	8.68664	8.99859	6.12197	8.47637	8.25397	8.78734
Prdx1	401.96	443.499	376.433	448.856	317.458	346.724	295.521	409.301		8.65091	8.79279	8.55625	8.81011	8.31042	8.43765	8.20712	8.67702
Ppib	346.437	443.199	461.048	474.837	247.486	397.566	409.019	455.265		8.43645	8.79181	8.84877	8.89129	7.9512	8.63505	8.67602	8.83056
Cox6a1	506.487	442.813	487.792	443.739	327.953	411.607	437.785	355.68		8.98438	8.79055	8.93012	8.79357	8.35735	8.68512	8.77408	8.47444
Prdx5	1153.34	442.058	417.701	652.897	1519.49	1368.26	1252.1	1404.51		10.1716	8.78809	8.70633	9.35071	10.5694	10.4181	10.2901	10.4558
Nampt	460.421	440.892	419.547	375.329	1021.49	553.221	558.099	418.622		8.84681	8.78428	8.71269	8.55201	9.99645	9.11171	9.12438	8.7095
Raly	274.965	440.713	459.601	447.461	165.519	343.218	360.789	401.827		8.10311	8.7837	8.84424	8.80562	7.37085	8.42298	8.49501	8.65043
Hprt	282.3	439.079	471.796	369.833	182.962	442.959	419.372	373.464		8.14108	8.77834	8.88202	8.53073	7.5154	8.79103	8.71209	8.54483
Snrpb	306.8	438.751	480.165	415.655	185.172	408.745	440.456	438.714		8.26115	8.77726	8.90739	8.69924	7.53272	8.67506	8.78285	8.77714
Ninj1	300.995	437.892	427.557	458.392	163.848	176.968	195.757	121.08		8.23359	8.77443	8.73997	8.84044	7.35622	7.46735	7.61292	6.91982
Gnb1	629.624	437.444	450.771	484.489	554.008	451.294	467.652	463.585		9.29835	8.77295	8.81625	8.92032	9.11376	8.81792	8.86929	8.85669
Rpl7	241.051	436.092	465.131	418.854	171.916	441.825	427.841	422.274		7.91319	8.76849	8.86149	8.7103	7.42556	8.78733	8.74093	8.72203
Arpc5	642.313	434.185	467.652	471.314	710.467	448.199	476.184	479.324		9.32713	8.76217	8.86929	8.88055	9.47262	8.808	8.89537	8.90486
Ghitm	286.394	433.92	460.362	560.935	336.316	631.745	595.235	681.78		8.16186	8.76129	8.84663	9.13169	8.39368	9.3032	9.21732	9.41316
Trem2	819.16	430.617	444.946	286.665	372.464	173.38	171.456	135.673		9.678	8.75026	8.79749	8.16322	8.54096	7.43779	7.4217	7.08399
Uqcrq	262.135	430.191	512.993	532.413	165.191	494.151	492.559	464.83		8.03417	8.74883	9.0028	9.0564	7.36799	8.94881	8.94415	8.86056
Slc3a2	260.901	429.349	438.929	675.098	227.315	469.844	500.859	622.87		8.02736	8.74601	8.77784	9.39895	7.82855	8.87604	8.96826	9.28279
Oxct1	201.521	427.314	378.751	354.148	189.271	178.41	171.998	142.229		7.65479	8.73915	8.5651	8.46821	7.56431	7.47906	7.42625	7.15207
Gdi2	360.845	425.114	453.355	363.854	232.086	284.039	283.916	270.509		8.49523	8.73171	8.8245	8.50722	7.85852	8.14995	8.14932	8.07953
Slc2a1	124.36	424.812	367.69	412.108	73.17	483.994	406.431	450.03		6.95838	8.73068	8.52235	8.68688	6.19319	8.91884	8.66687	8.81388
Pomp	399.821	424.029	430.358	436.452	339.596	424.075	392.174	455.916		8.64321	8.72802	8.74939	8.76968	8.40768	8.72818	8.61535	8.83262
Rps20	279.577	423.992	454.8	425.531	224.655	465.946	468.905	424.128		8.1271	8.72789	8.82909	8.73312	7.81157	8.86402	8.87315	8.72835
Irf7	681.564	423.188	469.589	551.18	1750.45	788.601	902.307	745.31		9.41271	8.72516	8.87525	9.10638	10.7735	9.62315	9.81747	9.5417
Cox6c	343.128	422.512	447.324	445.868	254.782	424.184	420.986	452.236		8.4226	8.72285	8.80518	8.80047	7.99312	8.72855	8.71763	8.82093
Rpl41	261.904	419.663	459.152	431.975	161.499	438.588	423.851	382.76		8.03289	8.71309	8.84283	8.7548	7.33539	8.77672	8.72741	8.58029
Lgals3bp	581.644	418.009	417.48	464.898	794.481	446.347	517.011	427.342		9.18399	8.70739	8.70556	8.86077	9.63387	8.80202	9.01405	8.73925
2010107E04Rik	391.286	416.174	428.04	406.396	229.842	367.557	351.854	349.179		8.61208	8.70104	8.7416	8.66674	7.8445	8.52182	8.45883	8.44782
Cct8	229.882	415.954	460.347	374.195	202.609	406.801	424.455	426.784		7.84475	8.70028	8.84658	8.54765	7.66256	8.66818	8.72947	8.73736
App	580.713	415.562	403.06	476.886	525.385	391.388	376.893	367.274		9.18168	8.69892	8.65485	8.8975	9.03723	8.61245	8.55801	8.52071
Ctsc	242.021	415.055	447.64	298.723	695.67	425.936	460.136	298.641		7.91899	8.69716	8.80619	8.22266	9.44226	8.73449	8.84592	8.22227
Psme2b	751.647	414.712	396.585	582.641	1088.6	813.367	739.206	785.908		9.55391	8.69597	8.63149	9.18646	10.0883	9.66776	9.52983	9.61822
Tkt	287.328	413.385	411.862	330.795	119.119	274.773	269.27	270.103		8.16655	8.69134	8.68602	8.36979	6.89626	8.1021	8.07291	8.07737
Ifrd1	115.049	412.469	374.769	476.654	102.656	412.349	381.175	394.848		6.84611	8.68814	8.54986	8.8968	6.68167	8.68772	8.57431	8.62515
Cd52	559.287	411.454	316.303	348.042	619.773	374.18	368.948	265.738		9.12745	8.68459	8.30517	8.44312	9.2756	8.54759	8.52728	8.05386
Mpeg1	1496.12	409.366	409.774	339.578	1606.06	397.862	421.707	312.424		10.547	8.67725	8.67869	8.4076	10.6493	8.63613	8.7201	8.28736
Cct2	252.661	406.702	437.937	415.296	176.409	467.083	441.963	551.324		7.98106	8.66783	8.77458	8.698	7.46278	8.86754	8.78778	9.10676
Tmbim6	557.628	406.147	386.332	453.111	685.098	495.649	493.56	487.894		9.12316	8.66586	8.5937	8.82372	9.42017	8.95318	8.94708	8.93042
Capza2	576.704	405.444	473.888	365.968	931.432	516.03	566.674	393.182		9.17169	8.66336	8.8884	8.51557	9.86331	9.01131	9.14637	8.61905
Capzb	549.461	404.842	416.989	412.638	397.533	396.69	399.113	421.715		9.10187	8.66122	8.70387	8.68873	8.63493	8.63187	8.64065	8.72012
Mapkapk2	803.599	402.961	285.938	383.468	968.144	709.11	745.197	696.004		9.65033	8.65449	8.15956	8.58296	9.91908	9.46987	9.54148	9.44295
TrnN	219.626	402.281	420.813	276.878	180.007	316.827	311.777	294.43		7.7789	8.65206	8.71704	8.11311	7.49191	8.30755	8.28437	8.20178
Capns1	550.835	400.131	398.762	467.742	373.537	362.354	333.517	400.787		9.10548	8.64433	8.63938	8.86957	8.54511	8.50126	8.38162	8.64669
BC005537	400.829	399.236	449.01	361.156	216.275	182.578	193.966	254.514		8.64684	8.6411	8.8106	8.49648	7.75672	7.51237	7.59966	7.9916
Ivns1abp	51.949	398.956	430.499	289.519	13.231	196.565	186.081	228.659		5.69904	8.64009	8.74987	8.17752	3.72583	7.61886	7.53979	7.83705
Ms4a6d	573.129	398.847	494.441	374.267	1281.41	1057.24	1172.75	634.29		9.16272	8.63969	8.94966	8.54792	10.3235	10.0461	10.1957	9.309
Ppia	296.739	398.569	443.802	362.461	189.024	368.304	423.483	338.885		8.21305	8.63868	8.79377	8.50168	7.56242	8.52475	8.72616	8.40465
Pgd	362.986	397.944	358.621	386.071	217.226	224.119	220.831	220.445		8.50377	8.63642	8.48632	8.59272	7.76305	7.80812	7.7868	7.78428
Ap2s1	499.325	396.358	427.824	426.71	335.733	304.916	317.099	305.094		8.96383	8.63066	8.74087	8.73711	8.39117	8.25227	8.30879	8.25311
Tmem14c	337.178	396.188	440.049	429.214	186.7	317.152	344.367	348.293		8.39737	8.63004	8.78152	8.74555	7.54458	8.30903	8.4278	8.44416
Rplp0	260.409	395.521	435.906	394.383	144.402	408.188	398.02	397.714		8.02464	8.62761	8.76787	8.62345	7.17394	8.67309	8.6367	8.63559
Eif4h	254.744	392.548	405.248	356.436	188.312	318.717	343.06	336.987		7.99291	8.61673	8.66266	8.4775	7.55698	8.31613	8.42232	8.39655
Reep5	464.27	391.916	425.668	448.471	252.058	352.707	367.804	350.252		8.85882	8.6144	8.73358	8.80887	7.97761	8.46233	8.52279	8.45225
Psmb4	340.594	390.704	415.426	460.291	258.908	441.054	421.021	481.377		8.41191	8.60993	8.69845	8.8464	8.01629	8.78481	8.71775	8.91102
Atp1b3	225.472	390.242	339.264	435.506	338.307	428.328	330.147	470.025		7.81681	8.60822	8.40627	8.76655	8.40219	8.74257	8.36696	8.8766
Clec4n	5.804	390.084	92.233	642.447	1.296	166.831	35.109	245.473		2.53693	8.60764	6.52722	9.32743	0.37429	7.38224	5.13377	7.93942
Psma1	296.664	387.42	402.431	395.872	216.795	349.968	321.921	330.044		8.21268	8.59775	8.6526	8.62889	7.76019	8.45108	8.33056	8.36651
Arl6ip1	415.279	387.089	431.7	344.402	524.613	409.079	424.264	326.303		8.69794	8.59652	8.75389	8.42795	9.03511	8.67624	8.72882	8.35007
Sub1	219.959	386.477	356.974	335.272	171.258	374.56	345.449	336.092		7.78109	8.59424	8.47968	8.38919	7.42003	8.54905	8.43233	8.39271
Sepw1	375.54	385.077	434.526	441.384	588.444	454.141	567.968	348.927		8.55282	8.589	8.7633	8.78589	9.20076	8.827	9.14967	8.44678
Chmp4b	469.911	384.537	430.511	393.786	992.543	657.355	676.602	595.275		8.87624	8.58698	8.74991	8.62127	9.95499	9.36053	9.40216	9.21741
Rps25	248.812	384.028	437.127	368.15	164.739	426.462	372.861	384.541		7.95891	8.58507	8.77191	8.52415	7.36404	8.73627	8.54249	8.58699
Rac2	746.403	383.831	316.107	449.486	565.44	473.459	439.012	453.267		9.54381	8.58433	8.30427	8.81213	9.14323	8.8871	8.77812	8.82422
Pmp22	543.542	380.883	404.228	253.298	153.382	90.135	96.273	117.627		9.08625	8.57321	8.65903	7.98469	7.26099	6.49402	6.58905	6.87808
Ncf4	467.619	380.308	357.108	327.374	313.854	325.166	345.249	236.839		8.86919	8.57102	8.48022	8.3548	8.29395	8.34503	8.43149	7.88776
Naa50	151.704	379.165	391.308	403.956	70.86	282.911	293.225	367.663		7.24512	8.56668	8.61216	8.65805	6.14691	8.1442	8.19587	8.52224
Anp32a	249.876	378.301	349.722	326.796	316.827	467.054	440.624	385.33		7.96507	8.56339	8.45006	8.35225	8.30755	8.86745	8.7834	8.58995
Psmb6	544.76	378.034	380.977	458.035	485.359	715.949	643.979	651.098		9.08948	8.56237	8.57356	8.83931	8.92291	9.48371	9.33087	9.34673
Pa2g4	118.118	376.404	426.93	396.235	58.126	332.085	355.244	417.451		6.88409	8.55614	8.73786	8.63021	5.86112	8.37541	8.47266	8.70546
Cotl1	707.733	375.125	386.529	425.719	374.549	176.219	202.461	166.221		9.46706	8.55123	8.59443	8.73376	8.54901	7.46123	7.6615	7.37696
Ctnnb1	323.047	374.303	369.94	268.83	179.796	323.857	282.37	289.517		8.3356	8.54806	8.53115	8.07055	7.49022	8.33921	8.14144	8.1775
Cct6a	224.273	374.262	398.964	384.646	153.11	386.973	359.976	447.773		7.80911	8.54791	8.64012	8.58739	7.25842	8.59609	8.49176	8.80662
Ssb	167.138	373.825	388.307	344.618	146.552	351.446	327.374	351.336		7.38489	8.54622	8.60105	8.42885	7.19527	8.45716	8.35479	8.45671
Cxcl16	439.382	372.056	326.816	474.095	659.546	906.157	873.016	810.513		8.77933	8.53938	8.35233	8.88903	9.36533	9.82362	9.76986	9.66269
Phb2	213.209	371.772	398.329	368.887	102.169	266.522	262.184	321.702		7.73613	8.53828	8.63782	8.52703	6.67481	8.05811	8.03444	8.32958
Laptm4a	388.887	370.018	387.774	313.568	470.874	388.009	368.656	289.799		8.60321	8.53145	8.59907	8.29264	8.8792	8.59995	8.52613	8.17891
Psma7	301.355	368.868	393.493	367.143	246.542	389.091	365.707	355.389		8.23532	8.52696	8.62019	8.5202	7.94569	8.60396	8.51454	8.47325
Rpl14	203.02	366.53	409.012	321.837	100.469	370.812	334.974	320.66		7.66548	8.51779	8.676	8.33019	6.65061	8.53455	8.38791	8.3249
Cct4	213.524	365.963	421.126	349.84	166.539	399.036	385.821	402.359		7.73826	8.51555	8.71811	8.45055	7.37971	8.64038	8.59179	8.65234
Hmox1	272.334	364.702	321.43	397.398	71.015	273.044	252.197	244.689		8.08923	8.51058	8.32836	8.63444	6.15006	8.09299	7.97841	7.93481
Cox7a2	356.214	364.414	416.935	402.596	248.673	389.577	394.822	393.561		8.4766	8.50943	8.70368	8.65319	7.95811	8.60576	8.62506	8.62044
Fkbp1a	226.572	363.858	366.236	407.89	119.586	319.464	323.022	420.441		7.82382	8.50723	8.51663	8.67203	6.90191	8.31951	8.33549	8.71576
Nhp2	136.061	362.48	431.798	415.614	70.624	354.295	363.289	450.899		7.08811	8.50176	8.75421	8.6991	6.14208	8.46881	8.50497	8.81666
Hnrnpf	153.581	355.939	360.871	308.8	94.604	312.007	337.969	295.288		7.26286	8.47549	8.49534	8.27053	6.56383	8.28543	8.40075	8.20598
Prelid1	314.313	355.873	377.123	391.519	179.036	292.757	300.276	319.675		8.29606	8.47522	8.55889	8.61294	7.48411	8.19356	8.23014	8.32046
Nfkbia	507.22	355.773	213.046	658.017	1158.98	1584.45	1298.72	1516.43		8.98647	8.47481	7.73502	9.36198	10.1786	10.6298	10.3429	10.5665
Cd44	278.554	355.671	301.521	447.124	332.852	739.178	684.533	687.711		8.12181	8.4744	8.23611	8.80453	8.37874	9.52978	9.41898	9.42566
Eif1ax	169.201	354.868	391.467	407.019	126.451	355.368	355.004	405.995		7.40259	8.47114	8.61275	8.66895	6.98243	8.47317	8.47169	8.66532
Pdia6	280.736	354.342	377.5	405.401	184.493	319.021	315.886	425.218		8.13307	8.469	8.56033	8.66321	7.52742	8.31751	8.30326	8.73206
Rps3a1	186.567	352.855	380.812	309.579	120.764	356.166	338.702	291.379		7.54355	8.46293	8.57294	8.27417	6.91604	8.47641	8.40387	8.18676
Ndufb8	303.359	351.378	372.07	389.779	165.815	286.398	291.252	304.089		8.24488	8.45688	8.53943	8.60651	7.37343	8.16188	8.18613	8.24835
Rpsa	198.809	351.328	371.976	362.231	98.708	329.202	323.614	326.351		7.63524	8.45668	8.53907	8.50077	6.6251	8.36283	8.33813	8.35028
Caprin1	259.9	349.461	352.666	324.306	305.276	308.851	328.029	319.331		8.02181	8.44899	8.46216	8.34121	8.25397	8.27077	8.35768	8.31891
Eif3f	265.59	349.372	364.189	330.567	185.798	349.114	340.629	322.377		8.05306	8.44862	8.50855	8.3688	7.53759	8.44755	8.41206	8.3326
Tgfb1	280.213	349.193	306.755	362.887	122.547	258.453	256.483	306.844		8.13038	8.44788	8.26094	8.50338	6.9372	8.01376	8.00272	8.26136
St13	262.736	348.314	382.648	303.585	180.231	332.46	344.79	280.198		8.03747	8.44425	8.57987	8.24596	7.49371	8.37704	8.42957	8.13031
P4ha1	196.09	348.151	334.798	320.145	267.077	322.058	311.225	226.433		7.61537	8.44357	8.38715	8.32258	8.06111	8.33117	8.28181	7.82294
Bcap31	254.259	346.761	347.688	358.73	186.31	331.463	306.245	320.433		7.99016	8.4378	8.44165	8.48676	7.54156	8.3727	8.25854	8.32388
Snrpd3	168.701	346.626	352.147	332.123	115.942	305.929	342.397	366.08		7.39832	8.43723	8.46003	8.37557	6.85726	8.25706	8.41952	8.51602
ND2	336.856	346.125	338.683	229.835	276.682	303.199	378.801	271.638		8.39599	8.43515	8.40379	7.84446	8.11208	8.24412	8.5653	8.08554
Pitpna	501.578	343.921	322.649	377.911	404.595	236.173	242.35	243.674		8.97033	8.42593	8.33382	8.5619	8.66033	7.8837	7.92095	7.92881
Tcirg1	510.56	343.294	327.233	370.941	437.418	395.675	447.563	453.35		8.99594	8.4233	8.35417	8.53505	8.77287	8.62817	8.80595	8.82448
H3f3b	366.115	342.668	366.006	316.414	681.918	487.533	591.413	421.406		8.51615	8.42067	8.51572	8.30567	9.41345	8.92936	9.20802	8.71907
Pld3	537.509	342.496	275.442	418.79	349.895	218.778	203.155	298.375		9.07015	8.41994	8.1056	8.71008	8.45078	7.77332	7.66643	8.22098
Atf4	215.55	342.352	395.104	400.158	156.052	360.575	390.676	319.392		7.75188	8.41934	8.62609	8.64443	7.28588	8.49416	8.60983	8.31918
Cct7	187.515	341.923	370.097	338.585	142.655	363.223	351.492	384.759		7.55086	8.41753	8.53176	8.40338	7.15639	8.50471	8.45735	8.58781
Pltp	682.739	341.886	383.399	305.782	667.115	486.088	445.865	380.006		9.41519	8.41737	8.5827	8.25636	9.38179	8.92507	8.80046	8.56988
Cct5	216.769	340.756	383.104	348.549	146.747	329.834	315.686	358.571		7.76001	8.4126	8.58159	8.44522	7.19718	8.3656	8.30235	8.48612
Ost4	321.506	340.475	357.149	311.412	191.028	290.49	313.11	311.816		8.3287	8.41141	8.48038	8.28268	7.57764	8.18234	8.29053	8.28455
Anpep	759.404	339.949	355.754	251.904	442.143	296.66	364.078	156.175		9.56872	8.40918	8.47474	7.97673	8.78837	8.21267	8.50811	7.28702
Bag1	238.123	339.834	362.846	405.854	221.554	342.555	356.349	392.945		7.89556	8.40868	8.50321	8.66482	7.79152	8.42019	8.47715	8.61818
Ssrp1	148.337	339.55	349.878	324.522	86.986	269.652	277.11	277.433		7.21273	8.40748	8.45071	8.34217	6.44271	8.07496	8.11432	8.11599
Mfsd1	328.042	339.209	372.725	359.597	262.397	311.399	367.268	309.919		8.35774	8.40603	8.54197	8.49024	8.03561	8.28262	8.52069	8.27575
Ssr4	238.858	336.286	348.62	364.788	154.287	340.001	314.587	328.865		7.90001	8.39354	8.44551	8.51091	7.26947	8.4094	8.29731	8.36135
ND5	331.111	336.285	339.795	252.294	343.438	294.206	377.343	285.174		8.37117	8.39354	8.40852	7.97896	8.42391	8.20068	8.55973	8.1557
Serpinb6a	600.233	336.229	401.555	324.053	322.981	242.698	220.423	224.004		9.22938	8.3933	8.64945	8.34009	8.3353	7.92302	7.78413	7.80738
Creg1	283.292	334.186	324.954	343.64	127.138	216.738	187.54	234.467		8.14615	8.38451	8.34409	8.42476	6.99025	7.75981	7.55105	7.87324
Eif3c	189.563	333.922	326.799	366.685	153.076	380.951	390.151	353.522		7.56653	8.38337	8.35226	8.5184	7.2581	8.57346	8.60789	8.46565
Manf	205.988	333.529	344.155	526.077	105.548	342.474	305.619	591.097		7.68642	8.38167	8.42691	9.03913	6.72176	8.41985	8.25559	9.20725
Ndufa2	347.916	332.865	350.055	334.903	192.427	320.662	302.812	296.315		8.44259	8.37879	8.45144	8.3876	7.58817	8.32491	8.24228	8.21099
Snx3	332.456	332.735	342.13	354.682	182.782	250.368	242.114	257.062		8.37702	8.37823	8.4184	8.47038	7.51398	7.9679	7.91954	8.00597
2007-09-01	267.56	332.396	308.721	320.181	273.377	311.87	279.217	296.782		8.06372	8.37676	8.27016	8.32274	8.09475	8.2848	8.12524	8.21326
Rps6	181.126	331.919	367.856	267.25	108.41	341.103	326.608	257.099		7.50085	8.37469	8.523	8.06204	6.76036	8.41406	8.35142	8.00618
Atp6v1c1	350.141	331.617	332.157	290.957	167.556	204.746	195.523	199.831		8.45179	8.37337	8.37572	8.18466	7.3885	7.67769	7.61119	7.64264
Atox1	377.712	331.245	332.956	358.153	218.388	258.34	242.136	251.102		8.56114	8.37176	8.37919	8.48443	7.77075	8.01313	7.91968	7.97213
ND6	407.514	330.959	342.47	254.411	332.387	336.156	370.56	322.024		8.67071	8.37051	8.41983	7.99102	8.37672	8.39299	8.53356	8.33102
Cct6a	192.168	330.578	362.339	340.067	137.623	366.942	336.08	415.364		7.58622	8.36885	8.5012	8.40968	7.10458	8.51941	8.39266	8.69823
Atp5c1	236.347	330.038	370.722	309.346	164.257	264.826	266.747	239.936		7.88476	8.36649	8.53419	8.27308	7.35981	8.0489	8.05933	7.9065
Ubc	887.325	328.11	288.897	353.663	1262.64	485.276	477.332	500.522		9.79332	8.35803	8.17441	8.46623	10.3022	8.92266	8.89885	8.96729
Pgam1	175.751	327.893	316.33	317.03	99.683	246.337	217.408	240.652		7.45739	8.35708	8.30529	8.30848	6.63928	7.94449	7.76426	7.9108
Slc25a4	253.627	326.824	346.986	306.37	135.662	249.742	252.742	259.294		7.98657	8.35237	8.43873	8.25913	7.08388	7.9643	7.98152	8.01844
Ccl3	3978.05	324.841	207.141	215.152	7792.65	5030.03	5096.02	6002.75		11.9579	8.34359	7.69447	7.74922	12.9279	12.2964	12.3151	12.5514
Csf2rb	139.366	324.431	231.45	303.8	126.315	232.446	144.491	155.744		7.12273	8.34177	7.85456	8.24698	6.98088	7.86075	7.17484	7.28303
Alox5ap	621.077	324.206	375.231	236.365	308.757	148.688	175.384	88.279		9.27863	8.34077	8.55164	7.88487	8.27033	7.21614	7.45438	6.464
Tceb1	170.722	323.667	294.283	491.726	154.448	660.349	560.706	933.516		7.41551	8.33837	8.20106	8.94171	7.27098	9.36708	9.1311	9.86653
Efhd2	523.672	322.542	328.139	324.862	392.839	209.308	243.274	169.779		9.03252	8.33334	8.35816	8.34368	8.6178	7.70948	7.92644	7.40751
Txnl1	175.455	322.409	335.015	333.318	140.93	308.562	305.976	324.586		7.45496	8.33275	8.38808	8.38076	7.13884	8.26942	8.25727	8.34246
Hdgf	176.173	322.025	357.857	247.882	84.107	262.035	282.996	241.704		7.46085	8.33103	8.48324	7.95351	6.39415	8.03361	8.14464	7.9171
Rheb	200.308	321.573	338.377	343.96	167.236	329.593	328.975	308.295		7.64608	8.329	8.40249	8.4261	7.38574	8.36454	8.36183	8.26817
Cap1	815.63	318.795	354.023	260.71	719.845	236.006	264.361	222.548		9.67177	8.31648	8.4677	8.0263	9.49154	7.88268	8.04636	7.79798
Eif4ebp1	105.225	318.479	351.893	367.062	25.137	276.421	283.518	248.991		6.71733	8.31505	8.45899	8.51988	4.65176	8.11072	8.14729	7.95995
Gnb2	449.181	317.887	325.309	294.714	314.799	284.586	306.658	279.295		8.81115	8.31237	8.34567	8.20317	8.29829	8.15272	8.26049	8.12565
Kpnb1	124.566	316.94	323.541	352.585	58.554	255.782	272.826	353.344		6.96077	8.30806	8.33781	8.46183	5.87169	7.99877	8.09184	8.46493
Slfn2	810.444	315.48	296.8	441.288	1699.37	876.514	829.242	910.29		9.66257	8.30141	8.21335	8.78558	10.7308	9.77563	9.69565	9.83018
Nars	157.485	315.44	321.879	330.971	81.452	283.129	277.531	243.84		7.29907	8.30122	8.33037	8.37056	6.34788	8.14531	8.11651	7.92979
Anp32e	201.768	315.1	312.711	289.924	93.261	267.944	247.934	274.888		7.65656	8.29966	8.28869	8.17953	6.54321	8.06579	7.95381	8.1027
Rpl13a	185.136	314.125	341.815	317.135	92.977	286.687	269.272	262.034		7.53244	8.29519	8.41707	8.30895	6.53881	8.16333	8.07292	8.03361
Ndrg1	123.113	312.781	349.92	193.184	43.71	137.995	132.888	96.563		6.94384	8.28901	8.45088	7.59383	5.44988	7.10847	7.05406	6.5934
Hnrnpl	153.708	312.652	325.297	290.465	56.585	232.674	229.591	223.745		7.26405	8.28841	8.34561	8.18222	5.82236	7.86216	7.84292	7.80571
Rnasek	452.96	310.656	291.021	283.173	258.34	258.851	238.821	215.871		8.82324	8.27917	8.18498	8.14554	8.01313	8.01598	7.89979	7.75402
Ssr3	239.127	310.584	313.502	377.112	318.946	328.395	330.888	390.839		7.90163	8.27884	8.29233	8.55885	8.31717	8.35929	8.3702	8.61043
Cyb5a	281.927	310.063	273.545	277.077	90.066	118.665	109.079	116.939		8.13918	8.27642	8.09563	8.11414	6.49291	6.89075	6.76923	6.86961
Ywhah	303.58	309.744	335.98	336.622	193.181	343.157	373.821	323.483		8.24593	8.27493	8.39223	8.39499	7.59381	8.42272	8.5462	8.33755
Aldh2	469.881	308.908	326.43	243.616	283.671	208.158	208.533	185.976		8.87615	8.27103	8.35063	7.92847	8.14808	7.70154	7.70413	7.53897
Vdac2	324.562	308.647	310.977	236.939	278.493	203.261	207.895	167.681		8.34235	8.26981	8.28066	7.88837	8.1215	7.66719	7.69971	7.38957
Ubl5	299.492	308.63	309.035	317.96	236.297	306.481	291.623	315.218		8.22638	8.26973	8.27163	8.3127	7.88446	8.25965	8.18796	8.3002
Arl6ip5	396.39	308.07	318.925	296.61	402.453	325.3	330.153	214.549		8.63078	8.26712	8.31708	8.21243	8.65268	8.34563	8.36699	7.74516
Rac1	326.875	307.939	325.424	314.651	222.624	294.456	286.811	314.58		8.35259	8.2665	8.34618	8.29761	7.79847	8.20191	8.16396	8.29728
ND4	324.901	307.291	311.933	241.39	304.884	267.816	335.619	267.45		8.34385	8.26346	8.28509	7.91522	8.25212	8.0651	8.39068	8.06312
Srp14	296.859	307.24	313.985	302.752	179.108	330.475	317.944	309.198		8.21363	8.26322	8.29455	8.24199	7.48469	8.3684	8.31263	8.27239
Atp6v0c	303.936	306.993	311.447	274.527	177.224	232.58	208.414	199.411		8.24763	8.26206	8.28284	8.1008	7.46943	7.86158	7.70331	7.6396
Bola2	217.858	306.727	309.743	431.881	99.406	324.716	303.8	375.773		7.76725	8.26081	8.27493	8.75449	6.63525	8.34303	8.24698	8.55372
Sdf4	235.885	306.478	338.685	297.759	224.978	310.941	287.725	327.131		7.88194	8.25964	8.4038	8.218	7.81364	8.2805	8.16855	8.35373
Ifi30	260.719	305.978	246.871	404.344	142.557	258	178.732	387.936		8.02635	8.25728	7.94761	8.65944	7.1554	8.01123	7.48165	8.59967
Hsd17b12	209.766	305.91	274.622	447.631	158.804	333.347	288.485	493.476		7.71264	8.25696	8.1013	8.80617	7.31111	8.38088	8.17235	8.94684
Park7	240.632	302.949	361.135	199.061	152.855	254.816	258.332	174.561		7.91068	8.24293	8.49639	7.63707	7.25602	7.99331	8.01308	7.44758
C1qbp	117.185	302.909	340.112	287.996	44.9	238.035	227.227	270.144		6.87265	8.24274	8.40987	8.16991	5.48864	7.89503	7.82799	8.07759
Shisa5	343.305	302.753	302.887	230.455	342.721	266.36	317.558	187.97		8.42335	8.242	8.24264	7.84834	8.42089	8.05723	8.31088	7.55436
Wfdc17	538.721	300.888	311.292	342.798	732.976	483.561	470.784	661.443		9.07339	8.23308	8.28213	8.42122	9.51762	8.91755	8.87892	9.36947
Bax	325.396	300.799	327.371	264.276	161.153	232.709	262.632	196.009		8.34605	8.23265	8.35478	8.0459	7.33228	7.86238	8.0369	7.61478
Nme1	186.624	299.922	329.455	295.946	103.274	268.011	262.309	245.202		7.54399	8.22844	8.36394	8.20919	6.69034	8.06615	8.03512	7.93783
Lamtor2	296.37	299.148	304.969	246.113	163.547	238.257	213.858	194.33		8.21126	8.22471	8.25252	7.94318	7.35356	7.89637	7.74051	7.60237
Tapbp	445.728	298.608	279.88	406.253	631.299	404.546	427.62	402.854		8.80002	8.22211	8.12866	8.66624	9.30218	8.66016	8.74019	8.65411
Mmp12	245.961	297.732	625.115	163.696	336.812	423.522	607.725	282.246		7.94228	8.21787	9.28798	7.35488	8.3958	8.72629	9.24728	8.14081
Cdc37	267.208	297.067	302.472	298.658	170.901	281.88	280.464	259.596		8.06182	8.21465	8.24066	8.22235	7.41701	8.13894	8.13167	8.02012
Pcbp1	245.509	296.302	302.697	229.949	169.627	257.006	296.163	229.827		7.93963	8.21092	8.24173	7.84517	7.40622	8.00566	8.21025	7.8444
Mir762	188.431	296.05	299.358	386.511	83.627	337.199	360.307	491.811		7.5579	8.2097	8.22573	8.59436	6.3859	8.39745	8.49308	8.94196
Prdx4	211.865	295.773	316.685	282.346	161.451	268.012	259.818	265.326		7.727	8.20835	8.3069	8.14132	7.33496	8.06616	8.02136	8.05162
Nop10	109.054	294.688	310.64	198	71.917	278.069	266.952	197.851		6.7689	8.20305	8.2791	7.62936	6.16825	8.1193	8.06043	7.62827
Psmb2	233.079	293.995	309.184	323.037	213.912	289.481	321.508	338.66		7.86467	8.19965	8.27232	8.33556	7.74087	8.17733	8.32871	8.40369
Arl8b	233.87	293.972	300.04	322.282	115.05	201.254	207.379	204.592		7.86956	8.19953	8.22901	8.33218	6.84612	7.65287	7.69613	7.67661
Gpi1	177.352	293.691	279.225	255.427	96.117	126.916	131.369	120.265		7.47047	8.19815	8.12529	7.99677	6.58672	6.98773	7.03748	6.91007
Rexo2	191.78	293.597	249.164	262.808	141.541	246.136	244.157	241.472		7.58331	8.19769	7.96095	8.03787	7.14508	7.94331	7.93167	7.91571
H2-Q2	269.136	292.74	279.591	382.036	264.437	315.016	316.084	372.929		8.07219	8.19347	8.12717	8.57757	8.04678	8.29928	8.30416	8.54276
Itgb2	483.005	292.351	246.89	268.311	327.224	190.347	164.038	184.63		8.91589	8.19156	7.94772	8.06776	8.35413	7.57249	7.35789	7.52849
Emp3	886.369	290.992	338.799	293.163	432.628	193.302	234.35	180.189		9.79176	8.18483	8.40428	8.19556	8.75698	7.59471	7.87252	7.49337
Rab1	406.7	290.775	305.824	275.702	504.148	273.066	283.59	225.126		8.66782	8.18376	8.25656	8.10696	8.9777	8.0931	8.14766	7.81459
Psmb1	266.453	290.464	317.688	284.875	238.498	280.799	281.78	257.565		8.05774	8.18221	8.31147	8.15418	7.89783	8.1334	8.13843	8.00879
Skp1a	156.485	290.015	304.556	278.148	117.334	279.648	260.629	288.564		7.28988	8.17998	8.25056	8.11971	6.87448	8.12747	8.02586	8.17275
Sigmar1	79.878	289.874	279.412	374.658	28.235	180.118	149.09	267.897		6.31973	8.17928	8.12625	8.54943	4.81941	7.4928	7.22004	8.06553
Hnrnpd	174.309	289.542	268.901	225	145.421	253.276	237.77	209.501		7.44551	8.17763	8.07093	7.81378	7.18409	7.98457	7.89342	7.71081
Sh3glb1	412.287	288.258	309.869	279.037	644.709	394.893	407.379	368.095		8.6875	8.17122	8.27551	8.12431	9.3325	8.62532	8.67023	8.52394
LOC102634709	187.72	288.192	314.157	262.405	112.558	312.668	299.914	274.606		7.55244	8.17089	8.29534	8.03565	6.81453	8.28849	8.2284	8.10122
Dbi	227.879	287.519	273.348	399.892	156.169	298.634	271.108	406.277		7.83212	8.16751	8.09459	8.64347	7.28696	8.22224	8.08272	8.66632
Gm8909	263.645	287.204	290.952	386.211	266.572	316.124	325.618	360.964		8.04245	8.16593	8.18464	8.59324	8.05838	8.30435	8.34704	8.49571
Timm13	221.516	287.067	339.38	321.547	103.58	251.096	254.592	261.491		7.79127	8.16525	8.40676	8.32889	6.6946	7.9721	7.99204	8.03062
Pcna	154.193	286.629	283.261	306.396	125.371	174.538	162.496	218.304		7.2686	8.16304	8.14599	8.25926	6.97006	7.44739	7.34426	7.7702
Smdt1	321.037	286.326	311.362	273.764	187.097	227.397	238.014	186.28		8.3266	8.16151	8.28245	8.09679	7.54764	7.82907	7.8949	7.54133
Psmb7	232.424	286.155	291.72	303.418	203.041	309.435	303.767	366.347		7.86062	8.16065	8.18844	8.24516	7.66563	8.27349	8.24682	8.51707
Eif3h	191.737	285.906	312.37	289.488	138.487	275.667	277.794	263.792		7.58298	8.1594	8.28711	8.17736	7.11361	8.10678	8.11787	8.04326
Cox17	271.653	285.398	271.353	397.62	335.966	534.669	406.81	533.05		8.08562	8.15683	8.08403	8.63525	8.39217	9.0625	8.66821	9.05813
Lgals9	424.297	285.28	303.267	309.438	858.857	402.332	489.801	303.421		8.72893	8.15623	8.24444	8.27351	9.74627	8.65224	8.93605	8.24517
Vamp8	487.444	285.182	278.707	273.104	407.125	248.012	262.121	172.671		8.92909	8.15574	8.12261	8.0933	8.66933	7.95426	8.03409	7.43188
Slc6a6	479.54	283.845	308.894	185.506	558.128	138.226	146.684	113.828		8.90551	8.14896	8.27097	7.53532	9.12445	7.11088	7.19657	6.83071
Gm8210	185.438	283.178	288.456	261.93	118.665	241.544	275.243	255.92		7.53479	8.14557	8.17221	8.03304	6.89075	7.91614	8.10456	7.99955
Cers2	245.562	282.852	320.144	231.296	156.757	211.424	239.407	192.26		7.93995	8.1439	8.32258	7.85359	7.29239	7.72399	7.90332	7.58691
Hypk	243.098	281.377	292.313	260.275	147.203	272.458	278.973	269.515		7.92539	8.13636	8.19137	8.02389	7.20166	8.08989	8.12398	8.07422
Rab5c	416.839	281.278	286.985	326.41	417.249	267.87	287.124	289.466		8.70335	8.13585	8.16483	8.35054	8.70476	8.06539	8.16553	8.17725
Cdkn1a	543.307	281.143	283.027	302.319	540.048	411.168	401.121	412.176		9.08562	8.13516	8.14479	8.23993	9.07694	8.68358	8.64789	8.68712
Osbpl8	304.576	280.97	291.687	184.259	287.368	108.669	131.228	77.378		8.25066	8.13427	8.18828	7.52559	8.16676	6.7638	7.03593	6.27386
Sgpl1	307.337	280.687	238.847	380.298	230.384	198.096	216.412	235.799		8.26368	8.13282	7.89994	8.57099	7.8479	7.63005	7.75764	7.88141
Lipa	639.087	280.472	282.332	169.384	212.734	74.646	81.852	71.505		9.31987	8.13171	8.14125	7.40415	7.73291	6.22199	6.35494	6.15998
Rpn1	208.106	280.299	286.27	321.824	115.528	209.944	213.918	270.114		7.70117	8.13082	8.16123	8.33013	6.8521	7.71386	7.74091	8.07742
Soat1	176.081	280.155	267.393	200.334	80.067	121.981	128.86	100.296		7.4601	8.13008	8.06282	7.64627	6.32314	6.93051	7.00967	6.64812
Blvra	221.886	279.809	228.494	292.171	163.943	183.964	159.945	199.243		7.79368	8.1283	7.83601	8.19067	7.35705	7.52328	7.32143	7.63838
Actr2	349.566	279.687	295.5	268.232	700.87	305.08	324.002	274.122		8.44942	8.12767	8.20701	8.06734	9.453	8.25304	8.33986	8.09867
Stk24	90.763	279.358	282.251	221.282	60.941	165.819	156.824	138.141		6.50403	8.12597	8.14083	7.78974	5.92934	7.37346	7.293	7.11
Gusb	603.962	279.125	255.386	310.978	280.368	140.997	130.396	186.291		9.23831	8.12477	7.99654	8.28067	8.13118	7.13952	7.02676	7.54142
Rbbp7	95.534	278.718	284.648	236.118	52.457	190.489	187.284	187.349		6.57795	8.12266	8.15303	7.88336	5.71306	7.57357	7.54909	7.54959
Rtn4	363.468	277.348	302.979	285.329	548.03	270.703	463.403	309.271		8.50569	8.11555	8.24307	8.15648	9.09811	8.08057	8.85612	8.27273
H3f3c	150.374	276.766	285.016	217.818	107.433	303.077	311.877	241.308		7.23241	8.11252	8.1549	7.76698	6.7473	8.24354	8.28483	7.91473
Drap1	237.666	276.48	297.611	255.954	151.127	258.872	282.288	230.346		7.89279	8.11103	8.21728	7.99974	7.23962	8.01609	8.14102	7.84766
Csnk1a1	178.164	276.381	264.07	299.225	198.857	375.748	338.817	409.416		7.47707	8.11052	8.04478	8.22509	7.63559	8.55362	8.40436	8.67743
Cct3	144.829	275.344	303.374	301.984	139.803	323.476	311.485	377.056		7.17821	8.10509	8.24495	8.23833	7.12726	8.33751	8.28302	8.55863
Cdk1	158.416	274.477	298.068	192.904	45.842	184.495	193.092	105.651		7.30758	8.10054	8.2195	7.59174	5.51858	7.52744	7.59315	6.72316
2002-09-01	200.813	274.284	290.13	278.134	179.946	249.809	253.838	257.435		7.64971	8.09953	8.18056	8.11964	7.49142	7.96468	7.98776	8.00807
Cd81	155.658	274.273	190.642	573.909	85.101	725.706	342.518	1235.92		7.28223	8.09947	7.57472	9.16468	6.4111	9.50324	8.42003	10.2714
Adam8	316.099	274.259	336.482	203.6	122.16	30.755	43.53	31.799		8.30423	8.09939	8.39438	7.66959	6.93263	4.94276	5.44393	4.99093
Snx2	284.538	273.98	342.267	241.753	528.385	179.742	205.792	163.921		8.15248	8.09793	8.41898	7.91739	9.04544	7.48978	7.68504	7.35685
Sptssa	179.28	273.938	284.575	228.574	53.104	121.688	132.023	114.478		7.48607	8.09771	8.15266	7.83652	5.73076	6.92704	7.04465	6.83893
Scpep1	345.422	273.386	286.181	296.168	292.376	196.375	205.837	192.99		8.43222	8.0948	8.16079	8.21027	8.19168	7.61747	7.68536	7.59238
Rpn2	268.065	273.212	278.861	287.613	202.65	233.863	243.587	247.206		8.06644	8.09388	8.1234	8.16798	7.66284	7.86952	7.9283	7.94957
Eif4b	134.225	272.996	274.842	236.462	54.142	184.003	187.373	194.474		7.06851	8.09273	8.10246	7.88546	5.75868	7.52358	7.54977	7.60344
Ptpn6	408.788	272.945	150.937	205.593	289.747	70.459	51.545	43.053		8.67521	8.09246	7.2378	7.68365	8.17865	6.13872	5.68777	5.42805
Dek	122.328	272.751	290.115	204.97	132.136	215.372	238.384	171.185		6.93461	8.09144	8.18048	7.67927	7.04588	7.75068	7.89715	7.41941
1110007C09Rik	276.713	272.206	270.434	248.974	278.676	78.072	79.462	62.208		8.11225	8.08856	8.07913	7.95985	8.12245	6.28674	6.31219	5.95903
Vps29	229.889	272.022	272.914	285.246	150.577	248.943	229.983	234.26		7.84479	8.08758	8.0923	8.15606	7.23436	7.95967	7.84538	7.87197
Rab7	304.863	271.687	262.712	317.892	223.867	221.048	221.337	268.525		8.25202	8.0858	8.03734	8.31239	7.8065	7.78821	7.7901	8.06892
Rpl35	155.263	271.67	281.136	292.727	99.822	282.486	259.34	286.886		7.27857	8.08571	8.13512	8.19341	6.64129	8.14203	8.0187	8.16434
Pfkl	128.641	271.642	244.491	311.363	54.285	250.55	203.31	302.275		7.0072	8.08556	7.93364	8.28246	5.76248	7.96895	7.66753	8.23972
Taldo1	333.448	271.219	304.708	228.383	189.53	189.03	217.717	160.375		8.38132	8.08331	8.25129	7.83531	7.56628	7.56247	7.76631	7.3253
Mir3064	308.013	270.924	254.106	222.244	319.148	389.355	335.041	360.011		8.26685	8.08174	7.98929	7.796	8.31808	8.60494	8.3882	8.4919
Banf1	163.149	270.686	306.617	260.03	84.701	270.209	285.11	250.591		7.35005	8.08048	8.2603	8.02254	6.40431	8.07793	8.15538	7.96919
Sec11c	239.557	269.763	302.492	233.292	134.583	217.626	220.195	176.302		7.90423	8.07555	8.24075	7.86599	7.07236	7.7657	7.78264	7.4619
Ybx3	70.729	269.016	295.037	278.499	48.144	296.53	304.267	345.714		6.14422	8.07155	8.20475	8.12153	5.58927	8.21204	8.2492	8.43344
Lmo2	132.223	268.839	213.646	221.872	81.106	57.836	61.666	51.33		7.04683	8.0706	7.73908	7.79358	6.34173	5.85391	5.94641	5.68172
Aes	316.792	268.546	286.145	220.102	115.185	145.419	161.397	110.961		8.30739	8.06902	8.1606	7.78203	6.84781	7.18408	7.33447	6.79391
Ppp2ca	240.749	267.677	285.981	320.043	272.8	330.088	310.168	340.309		7.91138	8.06435	8.15977	8.32212	8.0917	8.36671	8.27691	8.4107
Mrpl13	133.388	267.636	275.897	241.925	140.468	303.123	309.31	237.384		7.05948	8.06413	8.10799	7.91841	7.1341	8.24376	8.27291	7.89108
Denr	290.659	267.227	216.527	293.946	283.394	715.067	617.491	533.94		8.18318	8.06192	7.75841	8.19941	8.14666	9.48193	9.27027	9.06053
Gatm	123.734	266.674	246.497	227.35	127.208	346.965	312.422	321.25		6.95109	8.05893	7.94542	7.82877	6.99104	8.43865	8.28735	8.32755
Eif1b	165.444	266.407	290.571	247.7	68.452	183.594	185.421	159.598		7.3702	8.05749	8.18275	7.95245	6.09701	7.52038	7.53466	7.3183
Hspa4	140.725	265.376	249.23	257.541	98.885	219.588	211.272	264.034		7.13674	8.0519	7.96134	8.00866	6.62768	7.77865	7.72296	8.04458
Degs1	218.741	265.111	270.341	333.825	128.749	196.841	191.371	307.291		7.77308	8.05045	8.07864	8.38295	7.00841	7.62089	7.58023	8.26346
Unc93b1	463.403	264.709	279.494	191.6	410.846	262.751	297.06	159.567		8.85612	8.04826	8.12667	7.58195	8.68245	8.03755	8.21461	7.31802
Txnrd1	171.981	264.615	201.659	315.761	77.378	337.257	263.339	384.066		7.42611	8.04775	7.65577	8.30269	6.27385	8.39771	8.04078	8.58521
Tor3a	301.69	264.535	272.328	314.511	683.624	407.715	486.302	339.707		8.23692	8.04732	8.0892	8.29697	9.41706	8.67142	8.92571	8.40815
Aprt	332.208	264.369	311.632	248.549	163.948	178.046	205.708	148.481		8.37594	8.04641	8.2837	7.95739	7.35709	7.47611	7.68446	7.21414
Dynll1	187.344	264.28	286.087	317.986	76.623	168.411	173.644	250.186		7.54955	8.04592	8.16031	8.31282	6.25971	7.39584	7.43999	7.96686
Arf4	269.847	264.015	237.308	349.604	587.819	473.348	395.439	544.332		8.076	8.04448	7.89062	8.44958	9.19923	8.88676	8.62731	9.08834
Rnr1	316.693	263.715	238.908	200.06	235.385	274.029	270.366	250.968		8.30694	8.04283	7.90031	7.64429	7.87888	8.09818	8.07877	7.97136
Mcl1	366.746	263.593	233.074	210.679	328.86	298.884	246.895	205.385		8.51864	8.04217	7.86465	7.7189	8.36133	8.22344	7.94776	7.68219
Pf4	242.923	262.177	306.4	294.137	91.21	401.447	403.922	248.895		7.92436	8.0344	8.25927	8.20034	6.51113	8.64906	8.65793	7.95939
H2-T23	399.605	261.911	254.045	317.012	701.999	357.842	349.134	360.268		8.64243	8.03294	7.98894	8.3084	9.45532	8.48318	8.44764	8.49293
Cd63	271.852	261.855	232.196	560.137	180.534	286.61	207.256	566.884		8.08668	8.03263	7.8592	9.12964	7.49612	8.16295	7.69527	9.14691
Cltc	212.918	261.099	237.839	241.965	206.438	169.094	190.008	135.217		7.73416	8.02845	7.89384	7.91865	7.68956	7.40168	7.56992	7.07913
Tmpo	162.694	260.708	275.858	219.275	211.507	227.968	245.681	203.529		7.34601	8.02629	8.10778	7.7766	7.72456	7.83269	7.94064	7.66909
Ywhab	268.319	260.445	276.384	275.014	206.634	236.67	244.474	263.048		8.0678	8.02483	8.11053	8.10336	7.69094	7.88673	7.93354	8.03918
Mlf2	201.579	259.976	244.665	309.442	112.893	197.302	189.438	227.452		7.6552	8.02223	7.93466	8.27353	6.81881	7.62426	7.56558	7.82942
Tpm4	335.052	259.929	238.693	268.572	317.866	290.353	278.615	265.284		8.38824	8.02197	7.89901	8.06916	8.31228	8.18167	8.12213	8.05139
Txndc17	325.635	259.459	280.519	306.014	368.706	266.274	274.477	339.356		8.34711	8.01936	8.13195	8.25745	8.52633	8.05677	8.10054	8.40666
Prkar1a	221.131	259.133	250.654	244.822	206.569	343.665	305.421	299.884		7.78876	8.01755	7.96955	7.93559	7.69048	8.42486	8.25465	8.22826
1110008F13Rik	293.281	258.392	285.309	272.199	319.244	216.831	246.936	226.833		8.19614	8.01342	8.15638	8.08852	8.31852	7.76043	7.948	7.82549
Ube2k	169.225	258.151	277.999	277.448	158.22	257.82	263.111	276.898		7.4028	8.01207	8.11894	8.11607	7.30579	8.01022	8.03953	8.11321
Atf3	363.563	257.855	246.898	227.473	700.152	410.486	429.206	314.065		8.50606	8.01041	7.94777	7.82955	9.45152	8.68119	8.74553	8.29492
Atp6ap2	245.409	257.819	249.157	326.568	158.406	196.297	191.867	220.574		7.93904	8.01021	7.96091	8.35124	7.30749	7.61689	7.58396	7.78512
Tmem123	188.151	257.666	232.431	302.105	145.015	238.302	197.117	226.247		7.55575	8.00936	7.86066	8.23891	7.18006	7.89665	7.62291	7.82175
Rnr2	355.91	257.366	237.598	177.694	298.357	283.648	284.595	244.129		8.47537	8.00768	7.89238	7.47325	8.2209	8.14796	8.15277	7.9315
Hn1	330.224	256.91	272.92	265.624	370.613	308.051	336.624	283.244		8.3673	8.00512	8.09233	8.05324	8.53377	8.26702	8.39499	8.1459
Dnajc10	100.446	256.701	247.186	334.59	62.854	360.424	282.13	358.033		6.65028	8.00395	7.94945	8.38625	5.97393	8.49355	8.14022	8.48395
Ube2l6	322.939	255.734	255.874	276.999	402.044	404.95	431.081	351.235		8.33512	7.9985	7.99929	8.11374	8.65121	8.6616	8.75182	8.45629
Uqcrh	237.908	254.4	274.364	262.577	192.879	248.663	233.703	258.24		7.89426	7.99095	8.09995	8.0366	7.59156	7.95805	7.86853	8.01257
Mrpl33	191.552	254.173	268.803	268.008	103.443	248.519	231.539	255.058		7.58159	7.98967	8.07041	8.06613	6.6927	7.95721	7.85511	7.99468
Calm2	239.189	254.099	279.994	245.088	124.405	193.969	180.753	208.123		7.90201	7.98925	8.12925	7.93716	6.9589	7.59968	7.49787	7.70129
Ptp4a2	171.188	253.616	244.782	348.052	117.401	296.861	209.503	427.632		7.41943	7.9865	7.93535	8.44316	6.8753	8.21365	7.71083	8.74023
Rps15a	147.879	253.361	269.036	243.481	92.434	256.188	253.415	227.219		7.20828	7.98505	8.07166	7.92766	6.53035	8.00106	7.98536	7.82794
Morf4l2	239.692	253.17	278.791	261.251	253.43	310.214	313.194	329.704		7.90504	7.98396	8.12304	8.02929	7.98544	8.27712	8.29091	8.36503
Fcgr3	312.046	253.058	283.596	187.058	339.013	242.025	226.111	196.66		8.28561	7.98333	8.14769	7.54734	8.4052	7.91901	7.82088	7.61956
H2-Q7	161.424	252.201	227.339	421.037	190.357	345.667	318.411	470.79		7.33471	7.97843	7.8287	8.7178	7.57256	8.43324	8.31475	8.87894
Tubb4b	172.565	251.885	275.699	273.273	32.145	157.177	162.793	221.949		7.431	7.97662	8.10695	8.0942	5.00652	7.29625	7.34689	7.79409
Wbp5	119.139	251.399	231.604	294.745	54.294	211.953	185.28	243.339		6.8965	7.97383	7.85551	8.20332	5.76272	7.7276	7.53356	7.92682
Ddx5	240.608	250.779	241.426	231.202	283.623	308.593	288.395	293.921		7.91054	7.97027	7.91543	7.85301	8.14783	8.26956	8.1719	8.19929
Dhrs3	351.768	250.769	233.835	207.82	103.986	86.032	104.881	37.28		8.45848	7.97022	7.86935	7.69919	6.70024	6.4268	6.71261	5.22034
Plekho1	355.858	250.684	252.475	297.643	189.204	174.564	150.49	213.503		8.47516	7.96973	7.98	8.21744	7.5638	7.44761	7.23352	7.73811
Ddost	179.913	250.558	256.595	262.941	120.3	208.729	221.749	226.469		7.49116	7.969	8.00335	8.03859	6.91049	7.70549	7.79278	7.82317
Rbm39	177.266	250.5	252.719	238.552	155.094	234.278	234.627	212.559		7.46977	7.96867	7.98139	7.89816	7.277	7.87207	7.87423	7.73172
Snhg1	35.255	250.484	276.449	421.366	8.598	197.109	198.463	255.058		5.13975	7.96858	8.11087	8.71893	3.10399	7.62285	7.63273	7.99468
Sap30	172.729	250.413	248.105	180.036	259.685	303.514	331.047	186.075		7.43236	7.96817	7.95481	7.49215	8.02062	8.24562	8.37089	7.53974
Eif3i	151.78	250.313	272.31	232.959	94.673	248.212	250.145	233.755		7.24583	7.96759	8.08911	7.86393	6.56489	7.95543	7.96662	7.86886
Gns	266.626	250.096	229.818	249.978	237.992	163.144	167.883	158.413		8.05868	7.96634	7.84435	7.96565	7.89477	7.35001	7.39131	7.30755
Dnase2a	132.099	250.021	238.104	260.522	36.027	129.027	134.557	131.536		7.04547	7.96591	7.89545	8.02526	5.17099	7.01153	7.07207	7.03932
Syngr2	126.786	249.664	196.12	393.905	111.806	180.587	151.983	251.777		6.98625	7.96384	7.61559	8.6217	6.80485	7.49655	7.24777	7.976
Ddx39b	149.082	249.187	269.448	218.713	111.094	252.313	268.859	212.491		7.21996	7.96109	8.07386	7.7729	6.79564	7.97907	8.07071	7.73126
Apex1	37.542	248.75	252.216	174.003	8.403	214.373	180.923	170.939		5.23042	7.95855	7.97852	7.44297	3.07087	7.74398	7.49923	7.41734
Rps23	163.456	247.568	272.343	230.234	107.078	251.282	246.592	229.515		7.35276	7.95168	8.08928	7.84696	6.74252	7.97316	7.94598	7.84245
Psma2	211.006	247.529	262.327	266.48	228.183	319.65	309.508	319.323		7.72114	7.95145	8.03522	8.05788	7.83405	8.32035	8.27383	8.31887
Mrfap1	170.778	247.393	250.404	219.822	94.612	207.407	219.612	185.949		7.41598	7.95066	7.96811	7.78019	6.56395	7.69632	7.77881	7.53876
Atp5o	206.815	246.587	254.312	219.783	146.766	205.289	224.767	173.928		7.6922	7.94595	7.99046	7.77993	7.19737	7.68152	7.81229	7.44235
Gm10094	167.852	246.356	257.676	265.419	103.308	209.159	214.895	269.155		7.39104	7.9446	8.00942	8.05213	6.69081	7.70846	7.74749	8.07229
Eif3b	129.728	246.254	247.816	218.883	78.511	199.561	201.251	212.693		7.01935	7.944	7.95312	7.77401	6.29481	7.64068	7.65285	7.73263
Tuba1a	177.373	246.096	262.702	255.614	56.611	162.785	172.662	205.559		7.47065	7.94308	8.03728	7.99783	5.82301	7.34682	7.4318	7.68341
Lat2	348.492	245.521	244.657	129.89	66.792	24.68	23.281	10.829		8.44498	7.9397	7.93462	7.02115	6.06161	4.62525	4.54108	3.43677
Sae1	150.036	245.392	270.336	212.044	73.332	169.656	172.483	148.002		7.22917	7.93895	8.07861	7.72822	6.19638	7.40647	7.43031	7.20948
Hnrnpul1	146.066	245.069	234.627	195.309	89.555	118.425	128.274	133.443		7.19048	7.93705	7.87423	7.60962	6.48469	6.88783	7.00309	7.06008
Hspd1	50.717	244.927	252.998	235.28	23.418	219.413	212.057	255.464		5.66439	7.93621	7.98298	7.87824	4.54953	7.77751	7.72831	7.99697
Psme1	374.954	244.662	265.103	243.299	550.461	369.14	368.658	298.23		8.55057	7.93464	8.05041	7.92659	9.1045	8.52802	8.52614	8.22028
Flna	487.051	244.487	279.278	272.736	305.77	244.554	255.482	265.138		8.92793	7.93361	8.12556	8.09136	8.25631	7.93401	7.99708	8.0506
Sepp1	472.642	244.331	285.997	193.448	321.119	165.268	189.847	130.976		8.8846	7.93269	8.15985	7.5958	8.32696	7.36867	7.56869	7.03316
Ahsa1	303.794	244.235	263.236	258.111	242.614	150.899	158.142	182.13		8.24695	7.93213	8.04021	8.01185	7.92252	7.23744	7.30508	7.50882
Calu	129.841	243.631	248.212	288.599	90.501	218.095	223.57	307.905		7.0206	7.92856	7.95543	8.17292	6.49985	7.76881	7.80458	8.26634
Emr1	919.096	243.492	213.477	197.584	874.679	374.536	339.085	221.951		9.84407	7.92773	7.73793	7.62632	9.77261	8.54896	8.4055	7.7941
Myl12a	304.558	243.334	278.606	290.963	233.671	288.017	281.947	336.978		8.25057	7.9268	8.12208	8.18469	7.86834	8.17001	8.13928	8.39651
Wdr1	432.487	243.206	246.473	276.08	400.816	247.034	230.432	236.635		8.75651	7.92604	7.94528	8.10894	8.6468	7.94857	7.8482	7.88652
Npy	959.702	243.033	269.245	211.858	739.826	225.278	234.436	138.259		9.90644	7.92501	8.07278	7.72695	9.53104	7.81556	7.87305	7.11123
Atp2b1	97.464	242.789	172.025	190.998	148.535	208.98	193.602	219.965		6.6068	7.92356	7.42647	7.57742	7.21466	7.70722	7.59695	7.78113
Atp5d	235.67	242.618	263.079	290.517	138.412	217.215	221.84	257.627		7.88063	7.92254	8.03935	8.18248	7.11283	7.76298	7.79338	8.00914
Calm3	302.453	242.472	252.884	236.083	170.796	179.025	187.643	176.781		8.24057	7.92167	7.98233	7.88315	7.41613	7.48402	7.55184	7.46582
Sri	186.767	242.217	242.506	276.923	165.187	279.347	259.938	269.227		7.5451	7.92016	7.92188	8.11334	7.36796	8.12592	8.02202	8.07268
Gabarapl1	79.777	241.965	227.721	319.622	29.486	202.85	138.311	252.176		6.31791	7.91865	7.83112	8.32022	4.88195	7.66427	7.11177	7.97829
Hnrnpm	173.238	241.836	241.818	224.555	141.368	205.414	224.458	212.642		7.43662	7.91789	7.91778	7.81092	7.14331	7.68239	7.8103	7.73228
Ndufa3	234.552	241.467	263.675	225.711	156.74	221.536	228.496	178.462		7.87376	7.91568	8.04262	7.81833	7.29223	7.7914	7.83602	7.47947
Prdx2	202.374	241.141	262.92	194.688	198.048	249.281	283.081	164.777		7.66088	7.91373	8.03848	7.60502	7.62971	7.96163	8.14507	7.36437
Pfkp	118.942	240.867	169.988	269.094	189.413	126.625	99.267	123.037		6.89412	7.91209	7.40929	8.07197	7.56539	6.98442	6.63324	6.94295
Man2b1	337.673	240.32	247.496	189.086	223.797	169.628	178.969	130.391		8.39949	7.90881	7.95126	7.5629	7.80605	7.40623	7.48356	7.0267
Rps17	167.404	240.218	254.954	232.836	92.533	236.893	235.687	219.919		7.38719	7.9082	7.99409	7.86317	6.53189	7.88809	7.88073	7.78083
Stx4a	268.631	240.104	173.117	156.627	256.676	184.95	183.394	213.788		8.06948	7.90752	7.4356	7.29119	8.0038	7.53099	7.5188	7.74004
Atp6ap1	373.477	239.869	238.945	240.929	239.644	204.679	196.009	199.819		8.54488	7.90611	7.90054	7.91246	7.90475	7.67722	7.61478	7.64255
Ap1s1	249.73	239.714	274.735	252.773	243.563	270.489	254.091	249.411		7.96423	7.90517	8.1019	7.9817	7.92815	8.07943	7.9892	7.96238
Atp6v1a	364.281	239.713	225.389	185.234	237.614	159.216	158.845	132.88		8.50891	7.90517	7.81627	7.53321	7.89248	7.31484	7.31147	7.05398
Anapc5	135.774	239.243	256.624	222.374	82.013	188.876	214.798	180.481		7.08506	7.90233	8.00351	7.79685	6.35778	7.5613	7.74684	7.4957
Cndp2	530.78	238.737	261.008	290.263	481.682	194.906	169.285	280.139		9.05197	7.89928	8.02795	8.18122	8.91194	7.60664	7.40331	8.13
Ssr2	147.852	238.725	243.613	275.595	95.602	246.109	228.973	247.519		7.20801	7.8992	7.92845	8.1064	6.57896	7.94315	7.83903	7.9514
Elovl1	191.825	238.36	218.09	245.282	84.497	164.725	161.354	200.692		7.58364	7.897	7.76878	7.9383	6.40083	7.36391	7.33408	7.64884
Rpl6	162.976	238.34	262.944	220.663	100.926	236.958	231.932	213.611		7.34852	7.89687	8.03861	7.7857	6.65715	7.88849	7.85756	7.73884
Tm9sf3	171.802	238.019	243.574	239.259	117.132	212.631	204.446	219.002		7.42461	7.89494	7.92822	7.90243	6.87199	7.73221	7.67558	7.7748
Sf3b1	187.928	237.96	238.254	225.237	186.935	227.601	211.803	191.363		7.55404	7.89458	7.89636	7.8153	7.54639	7.83036	7.72658	7.58017
Fcgr2b	205.556	237.469	217.538	293.675	233.631	688.979	569.187	725.27		7.68339	7.8916	7.76512	8.19808	7.86809	9.42832	9.15276	9.50237
Emb	176.723	236.802	317.502	101.179	129.164	150.542	179.78	77.003		7.46535	7.88754	8.31062	6.66077	7.01306	7.23402	7.49009	6.26684
Psmb9	173.635	236.767	233.955	254.372	314.853	300.285	313.84	269.743		7.43991	7.88732	7.87009	7.9908	8.29853	8.23019	8.29389	8.07544
Ndufa1	211.841	236.499	221.71	247.762	150.892	218.615	205.249	222.223		7.72684	7.88569	7.79253	7.95281	7.23738	7.77225	7.68123	7.79586
Basp1	190.757	235.501	228.128	218.434	151.952	177.742	136.875	174.178		7.57559	7.87959	7.8337	7.77105	7.24747	7.47364	7.09671	7.44442
Rnf13	215.751	235.206	226.389	237.583	134.385	152.304	135.602	157.733		7.75322	7.87778	7.82266	7.89229	7.07023	7.25081	7.08324	7.30135
Colec12	195.261	234.75	236.634	142.126	118.41	62.827	74.658	54.479		7.60926	7.87498	7.88651	7.15103	6.88764	5.97332	6.22223	5.76764
Eif4g1	157.699	234.486	243.103	246.951	100.285	211.43	234.684	277.316		7.30103	7.87336	7.92543	7.94808	6.64796	7.72403	7.87458	8.11539
Mtdh	355.45	234.337	261.013	162.725	400.511	434.016	470.903	327.702		8.4735	7.87244	8.02798	7.34629	8.6457	8.7616	8.87928	8.35624
Stmn1	124.586	234.14	261.62	153.235	47.976	140.362	171.531	115.507		6.961	7.87123	8.03133	7.25961	5.58426	7.13301	7.42233	6.85184
Ddx17	164.661	233.908	248.252	225.489	147.321	189.644	203.585	182.753		7.36336	7.8698	7.95566	7.81691	7.20282	7.56715	7.66949	7.51375
Ddb1	195.465	233.895	245.54	231.587	111.056	194.238	190.708	218.403		7.61077	7.86972	7.93981	7.85541	6.79514	7.60168	7.57522	7.77085
Etf1	133.157	233.879	231.274	284.291	159.645	279.459	287.943	363.207		7.05698	7.86962	7.85346	8.15122	7.31873	8.12649	8.16964	8.50465
Gm21540	184.7	232.999	242.377	276.952	126.302	211.849	217.702	261.394		7.52904	7.86418	7.92111	8.11349	6.98074	7.72689	7.76621	8.03008
Rrbp1	243.07	232.565	171.127	276.845	314.912	193.361	188.595	254.433		7.92523	7.86149	7.41892	8.11294	8.2988	7.59516	7.55915	7.99114
ND3	272.38	232.186	239.422	161.497	171.874	199.752	212.85	202.21		8.08948	7.85914	7.90341	7.33537	7.42521	7.64207	7.73369	7.65971
Mthfd2	80.595	232.183	250.664	194.658	70.854	328.635	344.174	217.387		6.33262	7.85912	7.96961	7.6048	6.14677	8.36034	8.427	7.76412
Krtcap2	141.552	232.056	262.301	205.311	48.979	171.578	192.145	162.212		7.14519	7.85833	8.03508	7.68167	5.61409	7.42272	7.58605	7.34173
Strap	135.933	230.864	259.921	249.233	104.511	226.981	234.643	258.959		7.08675	7.8509	8.02193	7.96135	6.70751	7.82643	7.87432	8.01658
Atp6v1b2	444.499	229.915	237.119	207.841	378.01	201.3	212.436	151.196		8.79604	7.84496	7.88946	7.69933	8.56228	7.6532	7.73089	7.24028
Mbd3	109.203	229.823	234.294	197.8	41.278	151.003	164.639	149.615		6.77086	7.84438	7.87217	7.6279	5.36728	7.23843	7.36316	7.22511
Eno1	107.562	229.415	213.348	202.318	67.397	180.475	162.594	165.307		6.74903	7.84181	7.73706	7.66048	6.07462	7.49566	7.34513	7.369
Lsp1	633.384	228.701	254.305	143.128	350.742	235.762	149.104	83.062		9.30694	7.83732	7.99041	7.16117	8.45427	7.88119	7.22018	6.37611
Srsf2	115.852	228.245	237.873	212.275	49.63	223.886	227.257	241.081		6.85614	7.83444	7.89405	7.72979	5.63313	7.80662	7.82818	7.91337
Cwc15	249.186	228.214	249.902	202.067	302.061	268.279	260.302	227.198		7.96108	7.83425	7.96522	7.65869	8.2387	8.06759	8.02404	7.82781
Cbfb	142.809	228.102	243.197	215.99	64.573	202.387	212.778	215.896		7.15794	7.83354	7.92598	7.75482	6.01287	7.66097	7.73321	7.75419
Serp1	443.622	227.661	291.207	295.604	555.263	328.98	351.923	311.092		8.79319	7.83074	8.1859	8.20752	9.11703	8.36185	8.45912	8.2812
Sars	131.161	226.805	250.956	236.184	46.147	179.34	175.619	145.074		7.0352	7.82531	7.97129	7.88377	5.52816	7.48655	7.45631	7.18064
Cops6	136.159	226.63	232.463	238.227	93.713	201.6	209.695	214.18		7.08915	7.8242	7.86085	7.89619	6.55018	7.65535	7.71215	7.74268
Fam96a	167.833	225.878	263.532	271.639	89.041	194.129	195.993	213.74		7.39088	7.8194	8.04183	8.08554	6.4764	7.60087	7.61466	7.73972
Srsf6	107.174	225.586	251.037	227.274	57.369	255.363	266.192	254.611		6.74381	7.81753	7.97176	7.82829	5.84221	7.99641	8.05632	7.99215
Ier3ip1	177.131	225.471	233.84	234.565	115.807	216.479	192.656	205.082		7.46867	7.8168	7.86938	7.87384	6.85558	7.75808	7.58988	7.68006
Eif5	144.873	225.468	240.643	269.578	110.399	255.636	246.446	294.103		7.17864	7.81678	7.91075	8.07456	6.78659	7.99795	7.94513	8.20018
Fam20c	319.984	225.349	181.034	194.179	76.378	81.941	66.959	107.563		8.32185	7.81602	7.50011	7.60124	6.25508	6.35651	6.06521	6.74903
Rad23b	136.612	225.197	227.76	234.311	96.478	181.013	182.459	198.926		7.09394	7.81504	7.83137	7.87228	6.59213	7.49995	7.51143	7.63609
Hsp90aa1	84.518	224.761	215.4	187.444	52.066	194.38	208.755	190.425		6.40119	7.81225	7.75087	7.55032	5.70227	7.60273	7.70567	7.57308
Paics	88.086	224.241	241.989	191.488	41.023	142.718	146.527	162.467		6.46084	7.80891	7.9188	7.58111	5.35836	7.15702	7.19502	7.34401
Fabp5	180.314	223.981	214.348	169.651	77.846	133.563	128.377	120.083		7.49437	7.80723	7.74381	7.40643	6.28255	7.06138	7.00424	6.90789
Cuedc2	213.717	223.673	241.761	239.431	109.169	186.135	168.686	182.792		7.73956	7.80525	7.91744	7.90346	6.77042	7.54021	7.39819	7.51406
Sqstm1	749.068	223.514	202.001	284.901	362.201	371.459	319.898	359.341		9.54895	7.80422	7.65822	8.15432	8.50065	8.53706	8.32147	8.48921
Ddx3x	160.925	223.46	221.49	196.09	159.605	225.482	234.941	247.834		7.33024	7.80387	7.7911	7.61537	7.31837	7.81687	7.87615	7.95323
Psmd4	200.734	223.424	225.568	250.046	146.263	221.831	222.605	236.882		7.64914	7.80364	7.81742	7.96605	7.19242	7.79332	7.79834	7.88803
Isg15	1257.12	223.423	249.436	418.437	3597.74	1685.2	1975.97	1894.13		10.2959	7.80363	7.96253	8.70887	11.8129	10.7187	10.9483	10.8873
Msmo1	151.262	223.141	202.042	183.869	59.258	145.133	125.876	123.07		7.24091	7.80181	7.65851	7.52254	5.88893	7.18123	6.97586	6.94333
Vapa	189.122	223.11	221.765	221.261	178.657	225.569	211.404	249.471		7.56317	7.80161	7.79289	7.7896	7.48105	7.81743	7.72386	7.96273
Tmem258	227.122	223.03	224.422	222.103	125.967	199.024	215.306	202.257		7.82732	7.8011	7.81007	7.79508	6.97691	7.6368	7.75024	7.66004
Tram1	142.594	222.049	217.555	267.828	74.727	163.074	159.072	211.469		7.15577	7.79473	7.76524	8.06516	6.22355	7.34938	7.31354	7.7243
Asah1	255.225	221.819	209.405	217.088	175.472	151.957	132.786	142.08		7.99563	7.79324	7.71015	7.76214	7.4551	7.24752	7.05295	7.15056
Aplp2	250.174	221.615	219.215	242.002	155.44	164.541	152.789	195.583		7.96679	7.79191	7.7762	7.91888	7.28021	7.3623	7.2554	7.61164
Psmc3	175.788	220.877	228.434	257.328	111.539	202.877	208.192	228.584		7.45769	7.7871	7.83563	8.00747	6.8014	7.66446	7.70177	7.83658
Ndufb9	174.648	220.797	225.816	231.28	110.867	192.427	202.734	189.678		7.44831	7.78658	7.81901	7.8535	6.79269	7.58817	7.66344	7.56741
Slc25a39	149.961	220.774	211.572	304.302	66.725	188.89	171.123	272.078		7.22844	7.78642	7.725	8.24936	6.06016	7.5614	7.41889	8.08788
Pgk1	94.534	220.614	214.656	205.016	80.423	226.31	194.26	185.989		6.56276	7.78538	7.74588	7.67959	6.32954	7.82216	7.60185	7.53908
Polr2f	115.429	218.555	243.966	251.194	66.782	178.316	176.028	194.58		6.85087	7.77185	7.93053	7.97266	6.0614	7.47829	7.45966	7.60422
Clic4	424.943	218.541	167.933	284.801	1298	616.622	619.523	627.269		8.73113	7.77176	7.39174	8.15381	10.3421	9.26824	9.27501	9.29294
H2-T22	166.039	218.37	230.749	445.219	365.139	343.091	397.152	471.041		7.37538	7.77063	7.85018	8.79837	8.5123	8.42245	8.63355	8.87971
Akt1	192.022	218.218	230.607	202.288	84.453	143.482	168.772	154.439		7.58513	7.76962	7.84929	7.66027	6.40008	7.16473	7.39893	7.2709
Rragc	227.624	218.209	201.974	171.401	261.15	136.456	149.423	91.67		7.83051	7.76957	7.65803	7.42123	8.02873	7.09229	7.22326	6.51837
Shmt2	40.255	218.031	263.556	232.98	12.131	213.549	256.185	201.406		5.3311	7.76839	8.04197	7.86406	3.60068	7.73842	8.00104	7.65396
Pdap1	130.642	217.931	217.304	256.382	81.523	180.147	190.945	220.933		7.02947	7.76773	7.76357	8.00215	6.34914	7.49303	7.57702	7.78746
Eif3k	270.096	217.431	222.733	176.463	161.217	158.159	153.756	141.535		8.07733	7.76441	7.79917	7.46322	7.33286	7.30523	7.2645	7.14501
Vcan	12.27	217.319	229.611	67.807	145.529	244.419	366.455	80.823		3.61712	7.76367	7.84305	6.08337	7.18516	7.93321	8.51749	6.33669
Ppp1cb	170.379	216.815	194.407	235.346	202.062	386.306	286.663	319.205		7.41261	7.76032	7.60294	7.87864	7.65866	8.5936	8.16321	8.31834
Picalm	135.301	216.693	178.241	211.093	146.209	290.157	205.606	342.535		7.08003	7.75951	7.47768	7.72173	7.19188	8.18069	7.68374	8.42011
Spg21	175.739	216.613	192.179	219.575	93.057	136.187	125.345	149.997		7.45729	7.75898	7.58631	7.77857	6.54004	7.08945	6.96976	7.22879
Psmd14	148.377	216.25	233.57	246.388	129.361	253.606	235.764	261.317		7.21312	7.75656	7.86771	7.94479	7.01526	7.98644	7.8812	8.02966
Acsl5	212.288	216.138	212.336	216.064	174.157	225.416	213.451	211.633		7.72988	7.75581	7.73021	7.75532	7.44425	7.81645	7.73776	7.72542
Mir703	111.989	215.158	205.429	179.681	94.761	282.096	194.486	173.874		6.80721	7.74925	7.68249	7.4893	6.56622	8.14004	7.60352	7.4419
Cetn3	147.734	214.988	214.719	202.821	87.833	189.652	185.595	199.596		7.20685	7.74811	7.74631	7.66406	6.45669	7.56721	7.53602	7.64094
Stt3a	144.552	214.836	214.979	256.822	106.698	203.132	195.053	246.204		7.17544	7.74709	7.74805	8.00462	6.73739	7.66628	7.60773	7.94371
Vps35	183.948	214.764	222.971	185.775	116.205	148.078	149.833	129.682		7.52316	7.74661	7.80071	7.53741	6.86053	7.21021	7.22721	7.01884
1500012F01Rik	91.264	214.399	263.031	366.813	73.686	213.145	215.69	245.438		6.51197	7.74416	8.03909	8.5189	6.20331	7.73569	7.75281	7.93921
Rgs10	177.561	213.767	157.579	183.892	64.871	136.732	94.387	135.744		7.47217	7.7399	7.29993	7.52271	6.01951	7.0952	6.56052	7.08474
Psmd7	135.262	213.59	213.858	221.356	122.941	251.13	251.126	268.038		7.07961	7.7387	7.74051	7.79022	6.94182	7.97229	7.97227	8.06629
Timp2	289.515	213.402	173.797	336.626	154.973	98.528	85.951	182.268		8.17749	7.73743	7.44126	8.395	7.27587	6.62247	6.42545	7.50992
Stip1	160.236	213.386	215.115	226.079	150.682	328.589	332.088	306.764		7.32405	7.73732	7.74896	7.82068	7.23536	8.36014	8.37542	8.26099
Iqgap1	304.106	212.849	177.813	166.054	357.027	172.21	182.026	168.549		8.24843	7.73369	7.47422	7.37551	8.47989	7.42803	7.508	7.39703
Tspan31	144.298	212.657	202.6	269.966	144.73	243.03	234.912	280.146		7.1729	7.73239	7.66249	8.07663	7.17722	7.92499	7.87597	8.13004
Nans	95.721	212.363	191.379	293.135	27.83	119.192	125.399	184.656		6.58076	7.73039	7.58029	8.19542	4.79856	6.89714	6.97039	7.5287
Sod1	174.143	211.909	226.446	192.751	97.702	179.104	179.771	155.373		7.44413	7.7273	7.82302	7.5906	6.61032	7.48465	7.49001	7.2796
Bud31	177.329	211.822	219.424	260.557	137.792	260.148	241.692	287.105		7.47028	7.72671	7.77758	8.02545	7.10635	8.02319	7.91703	8.16543
Gadd45b	226.082	211.774	160.03	381.974	610.311	612.645	600.671	647.36		7.82071	7.72638	7.3222	8.57733	9.2534	9.25891	9.23043	9.33842
Atp6v1f	246.194	211.696	222.507	215.238	164.163	201.767	189.106	195.023		7.94365	7.72585	7.79771	7.74979	7.35899	7.65654	7.56305	7.6075
Samhd1	495.334	211.288	220.767	215.183	2087.06	510.405	611.018	385.313		8.95226	7.72306	7.78638	7.74942	11.0273	8.9955	9.25507	8.58989
Nfe2l2	237.241	210.89	136.925	198.154	174.057	118.088	92.882	99.282		7.89021	7.72035	7.09724	7.63048	7.44342	6.88372	6.53733	6.63345
Rab8a	221.628	210.563	201.84	210.707	179.13	147.365	162.778	142.416		7.792	7.71811	7.65707	7.7191	7.48486	7.20325	7.34676	7.15397
Sdhb	247.238	210.499	224.658	173.927	151.072	155.048	143.493	129.371		7.94976	7.71767	7.81159	7.44234	7.23909	7.27657	7.16484	7.01537
Rab11a	247.551	210.284	213.349	206.989	215.13	200.238	172.992	216.518		7.95158	7.7162	7.73707	7.69341	7.74907	7.64557	7.43456	7.75834
Sdc3	285.541	210.212	200.749	215.71	219.693	123.697	124.107	120.746		8.15755	7.7157	7.64925	7.75295	7.77935	6.95067	6.95544	6.91584
Zmat2	158.479	209.973	216.934	212.537	140.488	189.462	203.486	205.658		7.30815	7.71406	7.76111	7.73157	7.1343	7.56576	7.66878	7.6841
Hnrnpc	86.357	209.82	216.673	194.437	72.402	236.115	232.208	216.305		6.43224	7.71301	7.75938	7.60316	6.17797	7.88335	7.85928	7.75693
Icam1	763.783	209.378	131.302	192.808	1279.52	850.97	694.298	480.091		9.57702	7.70996	7.03675	7.59102	10.3214	9.73296	9.43941	8.90716
Fabp4	182.367	209.059	195.696	68.862	142.277	391.63	255.741	200.081		7.5107	7.70777	7.61247	6.10564	7.15256	8.61335	7.99854	7.64444
Snrpd1	83.375	208.625	218.324	194.94	46.881	203.62	188.502	224.929		6.38154	7.70477	7.77032	7.60688	5.55094	7.66973	7.55844	7.81332
Fkbp4	72.774	208.5	229.369	186.877	30.921	126.331	133.155	145.647		6.18534	7.70391	7.84153	7.54594	4.95051	6.98107	7.05696	7.18634
Gspt1	130.597	208.327	202.469	228.107	114.595	230.57	233.519	223.33		7.02898	7.7027	7.66155	7.83356	6.8404	7.84906	7.86739	7.80303
Rpl18a	129.64	208.246	221.231	180.954	74.387	193.98	201.846	179.14		7.01837	7.70214	7.78941	7.49948	6.21697	7.59976	7.65711	7.48494
Cd164	61.67	207.846	231.115	188.737	112.514	195.284	235.892	245.295		5.94649	7.69937	7.85247	7.56023	6.81396	7.60943	7.88198	7.93838
Ephx1	22.086	207.623	43.216	291.211	9.867	50.034	13.073	105.98		4.46509	7.69782	5.4335	8.18592	3.30261	5.64484	3.70849	6.72765
Arrb2	254.814	207.357	213.039	197.129	61.97	124.284	134.993	109.036		7.9933	7.69597	7.73497	7.62299	5.95349	6.9575	7.07674	6.76867
Rsl1d1	63.545	207.23	216.422	199.539	29.687	202.266	183.021	243.294		5.98971	7.69509	7.75771	7.64053	4.89174	7.66011	7.51587	7.92656
Rrp1	175.494	207.028	203.68	212.134	114.486	174.556	174.864	188.787		7.45527	7.69369	7.67016	7.72883	6.83903	7.44755	7.45009	7.56062
Rgs1	250.394	206.994	161.993	173.65	588.83	175.315	112.472	167.652		7.96805	7.69344	7.33979	7.44004	9.20171	7.4538	6.81342	7.38933
Actr3	261.63	205.996	211.361	200.278	298.881	188.577	193.316	161.068		8.03138	7.68648	7.72357	7.64586	8.22343	7.55901	7.59482	7.33153
Fis1	267.617	205.98	212.877	247.65	205.557	214.369	204.805	237.276		8.06402	7.68636	7.73388	7.95216	7.6834	7.74395	7.67811	7.89042
Tmed9	173.461	205.439	205.475	231.347	104.765	178.539	188.796	194.915		7.43847	7.68257	7.68282	7.85391	6.71102	7.4801	7.56068	7.6067
Atp6v1e1	502.822	205.291	205.675	243.914	493.236	321.667	275.524	283.267		8.9739	7.68153	7.68422	7.93023	8.94613	8.32943	8.10604	8.14602
Magoh	97.618	204.912	218.973	204.205	73.008	211.36	210.817	215.395		6.60907	7.67886	7.77461	7.67388	6.18998	7.72356	7.71985	7.75084
Slc1a5	19.62	204.731	163.387	288.249	4.429	139.327	127.861	212.944		4.29427	7.67759	7.35215	8.17117	2.147	7.12233	6.99843	7.73433
Cd74	276.746	204.629	161.486	208.31	251.094	152.961	131.278	166.044		8.11242	7.67686	7.33527	7.70259	7.97209	7.25702	7.03648	7.37542
Eif6	126.603	204.578	213.206	247.759	97.123	294.654	301.071	341.024		6.98417	7.67651	7.73611	7.95279	6.60174	8.20288	8.23396	8.41373
H3f3a	113.859	204.49	206.014	153.488	78.748	216.53	239.846	164.944		6.83111	7.67589	7.6866	7.26198	6.29917	7.75842	7.90597	7.36583
Sqle	90.747	204.32	181.731	245.831	14.514	126.532	97.624	164.385		6.50378	7.67469	7.50566	7.94153	3.85939	6.98335	6.60916	7.36093
Slc29a1	48.671	204.116	174.02	163.939	17.927	105.654	116.407	86.964		5.60498	7.67325	7.44311	7.35701	4.16403	6.7232	6.86304	6.44235
Atp5f1	205.61	203.896	227.488	208.755	188.026	187.07	200.043	186.092		7.68377	7.67169	7.82965	7.70567	7.55479	7.54744	7.64417	7.53987
Dut	49.41	203.78	206.788	181.572	9.03	100.06	99.151	128.255		5.62674	7.67087	7.69201	7.50439	3.17469	6.64472	6.63156	7.00287
Nop58	39.267	203.741	222.118	186.008	12.551	212.286	202.756	232.335		5.29523	7.67059	7.79518	7.53922	3.64968	7.72986	7.6636	7.86006
Dnaja2	234.868	203.655	196.034	236.172	767.634	253.839	279.587	274.55		7.87571	7.66998	7.61496	7.8837	9.58427	7.98777	8.12716	8.10092
Tmsb10	74.259	203.128	251.106	217.502	59.519	192.13	209.447	211.007		6.21449	7.66625	7.97216	7.76488	5.89527	7.58594	7.71044	7.72115
2310036O22Rik	181.983	202.045	214.214	207.591	132.366	220.522	231.115	215.082		7.50766	7.65853	7.74291	7.6976	7.04839	7.78478	7.85247	7.74874
Rer1	161.904	201.581	212.895	237.265	110.195	202.642	199.592	255.626		7.33899	7.65522	7.734	7.89036	6.78391	7.66279	7.64091	7.99789
Plin2	638.969	200.505	244.421	129.349	561.513	114.444	136.965	65.839		9.3196	7.6475	7.93322	7.01513	9.13318	6.8385	7.09766	6.04087
Dck	190.368	200.433	227.555	161.777	393.139	212.831	307.195	128.344		7.57265	7.64698	7.83007	7.33787	8.61889	7.73356	8.26301	7.00387
Stx7	295.1	200.066	219.282	146.251	285.566	151.553	164.556	89.904		8.20506	7.64433	7.77665	7.1923	8.15768	7.24368	7.36244	6.49031
Ndufv2	182.44	200.054	211.868	194.581	123.523	194.545	192.171	160.55		7.51128	7.64425	7.72702	7.60423	6.94863	7.60396	7.58624	7.32688
Psmc6	156.972	199.766	207.006	211.377	109.528	192.883	186.56	207.167		7.29436	7.64217	7.69353	7.72368	6.77515	7.59158	7.5435	7.69465
Fam129b	154.358	199.649	184.518	147.165	60.834	179.227	197.234	186.721		7.27013	7.64133	7.52762	7.20129	5.92681	7.48564	7.62377	7.54474
Il2rg	257.513	199.457	168.913	302.617	412.541	209.824	185.802	276.102		8.0085	7.63993	7.40013	8.24135	8.6884	7.71304	7.53762	8.10906
Uba1	206.397	199.449	217.444	197.581	253.779	267.587	272.142	243.458		7.68928	7.63988	7.7645	7.6263	7.98743	8.06386	8.08822	7.92753
Tmem256	279.198	199.226	215.708	230.918	109.237	147.156	129.526	155.202		8.12515	7.63826	7.75293	7.85123	6.77132	7.20121	7.0171	7.278
Atp5k	204.008	199.167	219.695	208.521	127.763	179.381	187.517	175.135		7.67248	7.63783	7.77936	7.70405	6.99733	7.48688	7.55088	7.45232
Eif1	140.852	199.155	198.615	239.697	98.149	275.587	250.502	294.624		7.13804	7.63775	7.63383	7.90507	6.6169	8.10636	7.96868	8.20273
Ccl4	1548.06	199.074	148.585	102.862	3846.53	2289.53	2638.96	2188.08		10.5962	7.63716	7.21515	6.68456	11.9093	11.1608	11.3658	11.0954
Slirp	188.896	198.862	212.722	236.488	197.038	223.003	249.725	237.912		7.56145	7.63562	7.73283	7.88563	7.62233	7.80092	7.9642	7.89428
Cenpb	206.643	198.664	213.048	207.591	76.449	103.433	117.76	120.862		7.691	7.63419	7.73504	7.6976	6.25644	6.69256	6.87971	6.91722
Psmc2	162.861	197.721	207.109	204.672	129.521	205.835	196.619	212.041		7.3475	7.62733	7.69425	7.67717	7.01704	7.68535	7.61926	7.7282
Pdcd6	151.934	197.484	214.761	209.398	120.528	186.191	180.245	219.68		7.2473	7.62559	7.74659	7.7101	6.91322	7.54064	7.49382	7.77926
Tomm6	159.353	197.289	204.1	219.195	90.863	181.457	168.524	202.376		7.31609	7.62417	7.67313	7.77607	6.50563	7.50348	7.39681	7.6609
Dstn	137.671	197.094	180.378	296.674	101.67	204.53	161.744	310.049		7.10508	7.62274	7.49488	8.21274	6.66776	7.67617	7.33757	8.27635
Fkbp3	69.741	196.79	218.319	202.464	44.639	171.494	175.541	186.028		6.12394	7.62052	7.77029	7.66152	5.48023	7.42202	7.45567	7.53938
Cfdp1	108.763	196.788	200.534	230.116	74.269	182.286	179.755	249.404		6.76505	7.6205	7.6477	7.84622	6.21469	7.51006	7.48989	7.96234
Spcs3	79.022	196.264	195.754	195.514	38.349	171.199	160.989	170.682		6.30418	7.61665	7.61289	7.61112	5.26112	7.41953	7.33082	7.41517
Swi5	170.22	195.77	202.65	193.487	116.592	180.768	174.152	182.197		7.41125	7.61302	7.66285	7.5961	6.86532	7.49799	7.4442	7.50935
Mir1902	145.853	195.546	138.076	137.694	182.614	202.562	185.646	200.141		7.18837	7.61136	7.10932	7.10533	7.51265	7.66222	7.53641	7.64488
Ppm1g	83.734	195.485	200.578	184.556	42.249	131.294	134.231	161.749		6.38774	7.61091	7.64802	7.52792	5.40084	7.03666	7.06857	7.33761
Dcun1d5	109.088	195.177	215.302	210.37	97.012	237.329	223.497	271.839		6.76935	7.60864	7.75022	7.71679	6.60009	7.89075	7.80411	8.08661
Copz1	163.128	195.144	198.518	195.059	165.693	175.929	178.646	174.675		7.34986	7.60839	7.63312	7.60777	7.37237	7.45885	7.48096	7.44853
Sat1	224.186	195.064	191.268	240.322	315.463	273.089	250.069	297.021		7.80855	7.60781	7.57945	7.90882	8.30133	8.09323	7.96618	8.21442
Klf6	258.323	194.83	235.821	120.201	481.753	204.444	259.296	97.546		8.01303	7.60607	7.88155	6.90931	8.91215	7.67556	8.01845	6.60801
Polr1d	115.191	194.761	202	219.919	56.324	181.016	168.616	237.089		6.84789	7.60556	7.65821	7.78083	5.81568	7.49997	7.3976	7.88928
Fam32a	236.753	194.466	217.014	189.692	147.695	170.578	183.854	178.117		7.88724	7.60338	7.76164	7.56752	7.20648	7.41429	7.52242	7.47668
Taf15	92.143	194.431	181.871	226.364	74.932	216.871	235.043	245.388		6.5258	7.60311	7.50678	7.8225	6.2275	7.76069	7.87678	7.93892
Prmt1	74.308	194.36	198.866	185.322	36.401	190.365	178.541	199.919		6.21545	7.60259	7.63565	7.53389	5.18593	7.57262	7.48011	7.64327
Skap2	286.87	194.143	208.622	157.314	231.835	177.378	172.602	143.764		8.16425	7.60098	7.70474	7.2975	7.85695	7.47069	7.4313	7.16756
Ndufa8	158.789	193.843	209.82	179.762	89.78	146.535	159.204	127.568		7.31097	7.59874	7.71301	7.48994	6.48832	7.1951	7.31473	6.99512
Rgs2	209.268	193.629	194.982	71.195	119.754	61.677	48.22	36.726		7.70921	7.59715	7.6072	6.15369	6.90393	5.94666	5.59156	5.19874
Uqcrc1	216.07	193.551	196.023	194.498	144.177	161.958	160.845	170.244		7.75535	7.59657	7.61488	7.60361	7.17169	7.33948	7.32953	7.41146
Rbbp4	132.448	193.418	199.06	182.802	83.123	172.915	172.938	169.538		7.04928	7.59558	7.63706	7.51414	6.37718	7.43392	7.43411	7.40546
Tmem59	188.189	193.307	193.472	151.972	137.846	156.814	155.369	101.427		7.55604	7.59475	7.59598	7.24767	7.10691	7.29291	7.27956	6.66429
Chchd3	99.887	193.242	194.875	202.414	76.564	164.971	164.601	163.716		6.64223	7.59427	7.6064	7.66116	6.2586	7.36607	7.36283	7.35505
Ubxn1	216.892	193.182	206.669	169.304	150.25	167.75	180.333	147.846		7.76083	7.59382	7.69118	7.40347	7.23122	7.39017	7.49452	7.20795
Cs	162.914	193.182	193.087	165.722	123.783	194.005	179.753	174.927		7.34796	7.59381	7.59311	7.37262	6.95167	7.59995	7.48988	7.45061
Sf3b6	149.108	192.841	184.359	197.326	119.246	213.619	213.538	231.264		7.22021	7.59127	7.52637	7.62444	6.8978	7.7389	7.73835	7.8534
Tbca	174.009	192.783	209.912	174.388	122.63	191.608	171.164	184.079		7.44302	7.59083	7.71364	7.44616	6.93817	7.58202	7.41923	7.52418
Vps26a	142.188	192.625	211.044	182.096	134.004	136.636	165.297	147.123		7.15165	7.58965	7.7214	7.50856	7.06613	7.09419	7.36892	7.20087
Anp32b-ps1	73.479	192.433	207.818	161.948	19.116	156.796	180.371	151.916		6.19925	7.58821	7.69918	7.33938	4.25667	7.29274	7.49482	7.24713
Nucks1	126.649	192.405	199.397	143.228	95.678	168.171	174.55	131.157		6.98469	7.588	7.6395	7.16217	6.58011	7.39378	7.4475	7.03515
Rnf149	147.682	192.337	167.038	179.842	235.319	344.537	282.575	373.578		7.20635	7.5875	7.38404	7.49058	7.87847	8.42852	8.14249	8.54527
Commd3	137.648	192.309	174.432	177.332	79.787	160.88	146.317	109.082		7.10483	7.58728	7.44652	7.47031	6.31808	7.32984	7.19295	6.76927
Bhlhe40	17.753	192.132	136.307	229.264	1.732	239.537	175.093	254.515		4.15002	7.58596	7.09072	7.84087	0.79205	7.9041	7.45198	7.99161
Arf5	266.581	192.003	193.871	221.047	299.095	213.527	210.07	251.127		8.05843	7.58498	7.59895	7.78821	8.22446	7.73828	7.71472	7.97228
Vegfa	10.691	191.762	147.534	184.739	1.378	180.148	175.796	159.294		3.41827	7.58318	7.2049	7.52934	0.46223	7.49304	7.45776	7.31554
Rab21	203.219	191.406	165.958	223.161	311.538	213.574	219.516	179.273		7.66689	7.58049	7.37467	7.80194	8.28327	7.73859	7.77818	7.48602
Arpp19	148.112	191.391	193.256	239.275	69.822	185.88	173.362	215.767		7.21054	7.58038	7.59437	7.90252	6.1256	7.53822	7.43764	7.75333
Mbnl1	167.658	191.154	208.542	119.865	180.659	88.097	115.093	54.994		7.38937	7.57859	7.70419	6.90527	7.49712	6.46103	6.84665	5.78121
Rab1b	209.662	191.118	184.289	214.817	110.689	126.643	126.856	150.146		7.71192	7.57832	7.52582	7.74697	6.79037	6.98462	6.98705	7.23023
Nsun2	65.97	190.968	208.658	191.489	38.793	183.965	169.615	237.431		6.04373	7.57719	7.705	7.58112	5.27774	7.52329	7.40612	7.89136
Itgam	269.053	190.866	205.089	102.242	253.434	131.09	152.396	62.599		8.07174	7.57641	7.68011	6.67584	7.98546	7.03441	7.25169	5.96806
Arl8a	275.862	190.726	193.657	168.293	188.102	190.313	229.177	185.306		8.1078	7.57536	7.59736	7.39483	7.55537	7.57223	7.84032	7.53376
Mapre1	177.866	190.72	207.155	198.554	186.641	222.373	218.94	218.08		7.47464	7.57531	7.69457	7.63339	7.54412	7.79684	7.77439	7.76871
Fundc2	149.127	190.582	210.539	171.848	105.724	166.897	152.262	133.947		7.2204	7.57427	7.71794	7.42499	6.72416	7.38281	7.25041	7.06552
Tomm7	113.175	190.552	202.694	197.238	77.217	190.288	185.424	188.417		6.82242	7.57404	7.66316	7.6238	6.27084	7.57204	7.53468	7.55779
Ndufc2	150.657	190.216	193.384	169.025	96.66	187.088	195.865	146.741		7.23513	7.57149	7.59532	7.40109	6.59484	7.54757	7.61372	7.19713
Ly9	214.407	190.183	175.619	206.049	142.813	288.78	321.114	210.977		7.74421	7.57125	7.45631	7.68685	7.15798	8.17383	8.32694	7.72094
Srsf7	66.597	190.176	185.671	198.151	52.789	220.405	190.125	234.791		6.05739	7.57119	7.53661	7.63046	5.72217	7.78401	7.57081	7.87524
Rps19	113.257	190.074	202.581	186.676	66.564	163.338	174.079	159.434		6.82345	7.57041	7.66236	7.54439	6.05667	7.35171	7.4436	7.31682
Rnf130	250.868	190.037	242.908	110.129	133.112	139.375	152.52	88.194		7.97078	7.57013	7.92427	6.78305	7.0565	7.12283	7.25286	6.46261
D8Ertd738e	177.554	189.907	221.589	249.13	67.716	169.472	168.066	233.156		7.47211	7.56915	7.79174	7.96075	6.08143	7.4049	7.39289	7.86515
Tnfrsf1b	542.019	189.536	138.542	206.632	859.98	613.413	670.586	653.307		9.0822	7.56633	7.11418	7.69092	9.74816	9.26071	9.38928	9.35162
Ywhag	172.809	189.006	198.072	193.509	132.575	207.13	219.419	210.78		7.43304	7.56229	7.62988	7.59625	7.05066	7.69439	7.77754	7.7196
Dynll2	85.331	188.886	177.93	219.765	34.07	129.569	132.739	195.992		6.415	7.56137	7.47517	7.77982	5.09044	7.01758	7.05245	7.61465
Eef1d	97.788	188.772	201.747	190.182	50.224	163.227	146.953	184.608		6.61158	7.5605	7.65641	7.57123	5.6503	7.35074	7.19921	7.52832
Lrpap1	131.065	188.385	178.616	172.121	80.034	108.735	119.049	108.732		7.03414	7.55754	7.48072	7.42728	6.32254	6.76467	6.89542	6.76463
Spi1	568.043	188.349	180.677	226.381	595.517	204.696	201.456	149.082		9.14986	7.55726	7.49727	7.82261	9.218	7.67734	7.65432	7.21996
Emilin2	127.667	188.254	179.569	168.106	111.99	76.531	79.674	96.279		6.99624	7.55654	7.4884	7.39323	6.80723	6.25797	6.31603	6.58916
Psmd13	162.614	188.21	197.758	200.129	118.45	185.968	180.023	209.563		7.34531	7.5562	7.62759	7.64478	6.88814	7.53891	7.49204	7.71124
Sec11a	132.462	187.773	199.533	263.61	66.785	183.137	171.093	245.264		7.04944	7.55285	7.64049	8.04226	6.06145	7.51678	7.41864	7.93819
Map4	193.368	187.557	174.663	214.36	246.285	195.205	216.906	215.316		7.5952	7.55119	7.44843	7.74389	7.94418	7.60885	7.76092	7.75031
Myl12b	250.683	187.545	189.851	164.812	143.459	155.481	149.192	151.157		7.96972	7.55109	7.56873	7.36467	7.1645	7.2806	7.22103	7.23991
Gnl3	34.944	187.507	214.892	172.935	8.435	178.281	174.247	172.29		5.12696	7.5508	7.74747	7.43408	3.07631	7.47801	7.44499	7.42869
Mpp1	475.652	187.311	209.388	111.658	727.125	188.26	219.866	96.336		8.89376	7.54929	7.71003	6.80294	9.50606	7.55658	7.78048	6.59
Rcc2	50.176	187.21	202.956	139.357	14.029	137.009	148.836	105.95		5.64893	7.54851	7.66502	7.12265	3.81034	7.09813	7.21758	6.72724
Esd	203.293	186.27	186.039	192.059	150.047	157.454	152.693	145.905		7.66741	7.54125	7.53946	7.5854	7.22927	7.29879	7.25449	7.18888
Mrps21	154.384	186.169	195.608	183.794	87.467	177.191	166.697	148.886		7.27038	7.54047	7.61182	7.52195	6.45067	7.46916	7.38108	7.21806
Eif1a	107.285	186.079	204.213	178.158	153.672	229.838	221.104	236.124		6.7453	7.53977	7.67393	7.47701	7.26371	7.84447	7.78858	7.8834
Sod2	1084.84	186.018	188.073	200.744	1687.08	1245.05	1194.62	1119.6		10.0833	7.5393	7.55515	7.64922	10.7203	10.282	10.2223	10.1288
Spcs1	177.568	185.988	189.034	200.99	126.778	179.381	181.451	187.772		7.47223	7.53907	7.5625	7.65098	6.98617	7.48688	7.50344	7.55284
Mdh1	216.694	185.955	190.853	147.855	126.912	126.122	125.836	91.257		7.75952	7.53881	7.57632	7.20804	6.98768	6.97868	6.9754	6.51187
Fus	106.883	185.785	181.703	179.148	104.55	165.593	182.16	196.611		6.7399	7.53749	7.50544	7.485	6.70805	7.3715	7.50906	7.6192
Utp11l	134.222	185.566	190.016	145.762	99.079	191.065	186.633	151.879		7.06847	7.53579	7.56998	7.18748	6.63051	7.57792	7.54406	7.24677
Sar1a	128.996	185.545	180.995	254.821	130.376	226.62	204.144	281.749		7.01118	7.53563	7.49981	7.99334	7.02654	7.82413	7.67344	8.13827
Dynlrb1	179.324	185.443	163.016	156.517	119.681	167.559	163.527	151.312		7.48643	7.53483	7.34887	7.29018	6.90305	7.38852	7.35338	7.24138
Fam49b	158.99	185.409	207.14	177.873	100.581	163.356	156.367	155.721		7.31279	7.53456	7.69446	7.4747	6.65221	7.35188	7.28879	7.28282
Top2a	160.919	185.339	197.253	117.723	49.882	123.929	135.736	66.87		7.33019	7.53402	7.62391	6.87925	5.64045	6.95337	7.08466	6.06329
Nucb1	199.529	185.197	176.518	198.331	134.745	144.661	133.591	160.646		7.64046	7.53292	7.46367	7.63177	7.07409	7.17653	7.06168	7.32774
Anxa7	239.564	185.108	194.727	166.027	386.855	307.243	284.803	279.964		7.90427	7.53222	7.60531	7.37528	8.59565	8.26324	8.15382	8.1291
Hnrnpa0	98.805	185.016	182.691	160.217	40.737	153.626	154.795	167.377		6.62651	7.53151	7.51326	7.32389	5.34827	7.26328	7.27421	7.38696
Serinc1	207.556	184.769	194.598	152.802	200.525	188.87	186.628	152.101		7.69735	7.52958	7.60436	7.25552	7.64764	7.56125	7.54402	7.24888
Gm4705	119.863	184.665	209.117	187.134	91.958	190.336	194.496	176.941		6.90524	7.52876	7.70816	7.54793	6.5229	7.57241	7.6036	7.46712
Aup1	163.536	184.574	188.205	198.404	107.467	155.805	165.045	191.569		7.35346	7.52805	7.55616	7.6323	6.74775	7.2836	7.36672	7.58172
Nol7	134.536	184.571	201.444	193.928	102.383	184.631	192.704	191.974		7.07185	7.52804	7.65423	7.59938	6.67783	7.5285	7.59024	7.58476
Atp6v0a1	197.563	184.567	174.177	115.315	97.035	61.835	60.313	43.501		7.62617	7.528	7.44441	6.84944	6.60044	5.95035	5.9144	5.44299
Hdlbp	118.89	184.447	181.1	249.163	87.19	164.721	168.121	250.95		6.89349	7.52706	7.50065	7.96094	6.44609	7.36388	7.39336	7.97126
C3ar1	354.561	184.207	237.198	135.142	377.916	53.072	101.353	32.016		8.46989	7.52518	7.88995	7.07834	8.56192	5.72987	6.66324	5.00071
Tm9sf2	133.81	184.088	167.996	210.417	112.82	197.137	167.589	246.561		7.06404	7.52425	7.39228	7.7171	6.81788	7.62306	7.38878	7.9458
Chmp5	208.784	183.784	180.079	159.436	251.99	279.624	269.461	228.739		7.70587	7.52187	7.49248	7.31683	7.97722	8.12735	8.07393	7.83756
Tmx1	114.867	183.597	199.364	195.152	78.279	158.1	165.386	157.689		6.84382	7.5204	7.63926	7.60845	6.29055	7.3047	7.36969	7.30094
Vti1b	180.627	183.535	180.293	186.274	107.35	139.112	123.324	122.949		7.49687	7.51991	7.4942	7.54129	6.74617	7.1201	6.94631	6.94191
Ahcyl1	100.302	183.518	148.657	209.512	85.417	201.149	179.424	185.831		6.6482	7.51978	7.21584	7.71089	6.41646	7.65212	7.48723	7.53785
Sypl	137.665	183.471	203.442	157.372	88.781	105.754	124.708	127.461		7.10502	7.51941	7.66847	7.29804	6.47217	6.72457	6.96241	6.99391
Ociad1	145.187	183.381	184.218	205.229	218.928	192.141	182.764	194.407		7.18177	7.5187	7.52527	7.68109	7.77431	7.58602	7.51384	7.60294
Rps8	87.35	183.337	201.363	167.954	52.039	182.452	178.766	158.563		6.44873	7.51836	7.65366	7.39192	5.70151	7.51138	7.48193	7.30891
Csk	175.245	183.085	193.509	170.334	117.315	104.631	113.768	107.672		7.45323	7.51637	7.59625	7.41223	6.87424	6.70917	6.82996	6.75049
Ehd1	546.548	182.94	140.07	360.659	704.874	620.533	559.95	717.325		9.09421	7.51522	7.13001	8.49449	9.46122	9.27737	9.12915	9.48648
Slc38a2	85.313	182.9	172.425	119.965	25.638	147.367	146.297	90.735		6.4147	7.51491	7.42983	6.90647	4.68023	7.20327	7.19276	6.50358
Eif3d	128.899	182.638	188.668	184.54	86.583	181.495	183.137	193.774		7.0101	7.51284	7.5597	7.52779	6.43602	7.50379	7.51678	7.59823
Gm11127	179.85	181.865	178.437	242.059	175.201	201.736	200.531	243.923		7.49065	7.50672	7.47927	7.91921	7.45287	7.65633	7.64768	7.93028
Map2k1	159.627	181.777	180.371	206.129	249.169	306.491	288.408	337.102		7.31857	7.50602	7.49482	7.6874	7.96098	8.2597	8.17197	8.39704
Stt3b	82.406	181.681	178.325	200.66	42.331	114.76	113.884	150.945		6.36467	7.50526	7.47837	7.64861	5.40365	6.84247	6.83142	7.23788
Stap1	387.433	181.533	177.941	29.479	161.368	121.614	106.09	22.294		8.5978	7.50409	7.47525	4.88162	7.33421	6.92616	6.72914	4.47855
2410015M20Rik	144.716	181.186	203.362	180.325	88.444	142.912	155.608	137.075		7.17708	7.50133	7.66791	7.49445	6.46669	7.15898	7.28177	7.09882
Sdhd	150.266	181.153	185.281	183.683	103.723	138.094	139.816	134.185		7.23137	7.50106	7.53357	7.52108	6.69659	7.1095	7.12738	7.06808
Emg1	93.957	181.02	204.456	183.116	46.716	165.409	164.664	170.295		6.55393	7.50001	7.67565	7.51661	5.54586	7.3699	7.36338	7.41189
Snx1	221.982	181.019	202.143	162.88	158.219	141.092	140.897	133.984		7.7943	7.5	7.65923	7.34767	7.30578	7.14049	7.13849	7.06592
Tpm1	95.519	180.918	108.082	217.757	42.167	105.129	72.709	116.272		6.57771	7.49919	6.75599	7.76658	5.39805	6.71602	6.18406	6.86136
Atic	44.644	180.704	181.499	130.503	15.576	97.034	93.557	84.574		5.4804	7.49749	7.50382	7.02794	3.96125	6.60042	6.54777	6.40215
Xpo1	87.798	180.54	198.927	151.081	71.907	160.838	164.44	164.765		6.45612	7.49618	7.63609	7.23918	6.16806	7.32947	7.36141	7.36427
Mob1a	161.156	180.418	202.017	158.048	219.888	199.583	220.843	158.574		7.33232	7.4952	7.65833	7.30422	7.78063	7.64084	7.78688	7.30901
Nap1l4	94.116	180.363	178.534	188.549	45.366	143.16	136.255	167.471		6.55637	7.49476	7.48005	7.55879	5.50354	7.16149	7.09017	7.38777
Ndufb5	131.994	180.336	179.537	167.268	86.358	142.881	152.845	132.828		7.04433	7.49454	7.48814	7.38601	6.43225	7.15867	7.25593	7.05342
S100a1	305.667	180.294	186.21	200.553	194.19	149.809	141.864	159.865		8.25582	7.49421	7.54079	7.64784	7.60132	7.22698	7.14837	7.32071
D17H6S56E-5	104.304	180.227	170.969	187.729	58.35	194.267	219.857	141.091		6.70465	7.49367	7.41759	7.55251	5.86666	7.6019	7.78042	7.14048
Ipo5	103.208	180.214	191.965	204.085	53.199	166.393	181.652	199.55		6.68942	7.49356	7.5847	7.67303	5.73334	7.37845	7.50503	7.64061
Polr2j	110.517	180.184	186.907	174.749	57.116	138.098	165.687	146.679		6.78813	7.49333	7.54618	7.44914	5.83582	7.10954	7.37231	7.19652
Acadl	154.725	179.666	159.616	218.006	149.621	179.591	145.319	198.341		7.27357	7.48917	7.31846	7.76823	7.22517	7.48857	7.18308	7.63184
Npm1	52.346	179.646	192.334	147.317	29.6	201.396	186.56	202.639		5.71001	7.48901	7.58747	7.20278	4.88752	7.65389	7.5435	7.66277
Mfsd12	157.891	179.223	156.638	196.68	48.852	48.944	56.036	31.436		7.30279	7.48561	7.29129	7.61971	5.61033	5.61306	5.80827	4.97434
Colgalt1	106.914	179.172	161.828	186.146	41.965	115.167	112.132	105.975		6.74031	7.4852	7.33832	7.54029	5.39111	6.84758	6.80905	6.72759
Sdhc	217.318	179.121	180.488	172.253	153.463	152.156	145.191	159.352		7.76366	7.48479	7.49576	7.42839	7.26175	7.2494	7.18181	7.31608
Adam17	285.207	179.091	161.126	144.879	223.841	213.87	249.068	144.704		8.15586	7.48455	7.33205	7.17871	7.80633	7.74059	7.9604	7.17696
Hnrnpk	97.034	178.928	179.731	166.309	80.979	169.202	170.166	170.668		6.60042	7.48324	7.4897	7.37772	6.33948	7.40261	7.4108	7.41505
Usp14	96.546	178.773	176.708	159.919	46.358	151.982	146.242	142.83		6.59315	7.48198	7.46522	7.32119	5.53474	7.24776	7.19221	7.15816
Car13	166.49	178.683	195.737	198.133	491.987	467.204	519.941	473.128		7.37929	7.48126	7.61277	7.63032	8.94248	8.86791	9.0222	8.88609
Cyth4	223.391	178.576	134.692	197.554	163.566	138.31	100.138	116.561		7.80343	7.48039	7.07352	7.6261	7.35373	7.11176	6.64584	6.86494
Mir8114	161.34	178.535	199.351	142.986	26.819	66.077	86.31	94.608		7.33396	7.48006	7.63917	7.15973	4.74519	6.04607	6.43146	6.56389
Birc5	162.997	178.522	222.498	97.465	44.503	106.208	140.625	39.893		7.3487	7.47996	7.79765	6.60681	5.47584	6.73075	7.13571	5.31807
Erdr1	60.619	178.392	190.005	242.59	18.21	179.891	196.405	247.215		5.9217	7.47891	7.5699	7.92238	4.18664	7.49098	7.61769	7.94962
Sdha	170.961	178.39	176.025	163.392	119.689	122.777	130.259	127.728		7.41752	7.47889	7.45964	7.35219	6.90314	6.93989	7.02524	6.99693
Gng12	159.078	178.112	174.374	188.435	219.709	286.1	281.727	230.233		7.31359	7.47664	7.44604	7.55792	7.77945	8.16038	8.13815	7.84695
Eif3l	122.533	177.834	185.539	187.168	62.622	149.86	155.11	172.557		6.93702	7.47439	7.53558	7.54819	5.96861	7.22747	7.27715	7.43093
Dctn3	162.081	177.398	180.57	174.703	117.041	182.332	186.571	174.236		7.34057	7.47085	7.49641	7.44876	6.87087	7.51042	7.54358	7.4449
Samsn1	65.027	177.277	142.849	203.533	153.912	586.159	509.06	602.874		6.02297	7.46986	7.15834	7.66912	7.26596	9.19515	8.99169	9.23571
Fads2	51.356	176.696	148.819	175.797	12.895	110.817	100.415	128.107		5.68246	7.46513	7.21742	7.45777	3.68877	6.79203	6.64983	7.00121
Pfdn2	105.737	176.66	175.173	168.465	68.271	163.38	165.219	195.386		6.72434	7.46483	7.45264	7.3963	6.09319	7.35209	7.36823	7.61018
Szrd1	137.809	176.55	184.764	213.028	125.489	160.334	166.397	202.568		7.10653	7.46393	7.52954	7.7349	6.97142	7.32493	7.37849	7.66227
Folr2	638.241	176.097	180.03	189.08	523.079	135.902	143.705	139.727		9.31796	7.46023	7.49209	7.56285	9.03088	7.08643	7.16696	7.12647
Ergic3	132.111	175.658	167.227	179.214	90.556	156.798	151.059	148.764		7.04561	7.45663	7.38566	7.48554	6.50074	7.29277	7.23896	7.21688
Gm29690	110.183	175.595	187.126	144.025	63.901	159.024	167.793	145.228		6.78376	7.45611	7.54787	7.17018	5.99776	7.3131	7.39054	7.18217
Gmnn	83.508	174.814	210.954	130.167	9.523	75.671	67.014	65.932		6.38384	7.44968	7.72079	7.02422	3.25138	6.24168	6.06638	6.0429
Esyt1	328.87	174.663	196.849	234.048	248.944	194.687	215.947	228.206		8.36138	7.44843	7.62094	7.87066	7.95968	7.60502	7.75453	7.83419
Polr2e	102.202	174.082	202.358	149.739	37.873	129.546	135.113	135.98		6.67527	7.44362	7.66077	7.2263	5.2431	7.01732	7.07803	7.08725
Eif3g	120.989	174.025	173.199	171.466	66.457	165.595	171.076	198.95		6.91873	7.44315	7.43629	7.42178	6.05436	7.37152	7.41849	7.63626
Glipr1	218.782	173.774	188.425	128.501	147.798	100.025	115.892	102.498		7.77335	7.44107	7.55785	7.00563	7.20748	6.64421	6.85664	6.67945
Tipin	45.07	173.516	182.529	131.348	9.269	112.794	106.88	115.008		5.49411	7.43893	7.51198	7.03725	3.2124	6.81755	6.73985	6.84559
Pea15a	321.927	173.494	177.517	191.958	109.774	109.184	117.76	117.914		8.33059	7.43874	7.47182	7.58465	6.7784	6.77061	6.87971	6.88159
ND4L	192.927	173.09	169.146	126.958	168.329	135.221	194.23	144.275		7.59191	7.43538	7.40213	6.98821	7.39514	7.07917	7.60163	7.17268
Csnk2b	172.194	173.066	168.885	196.684	131.869	186.446	178.9	212.507		7.42789	7.43518	7.3999	7.61974	7.04296	7.54262	7.48301	7.73137
Eif3a	133.17	173.065	172.31	153.693	65.235	131.566	140.054	143.217		7.05712	7.43517	7.42886	7.26391	6.02757	7.03964	7.12984	7.16206
Glmp	228.632	172.784	164.463	192.526	131.646	128.658	130.621	155.742		7.83688	7.43283	7.36162	7.58891	7.04052	7.0074	7.02924	7.28301
2700094K13Rik	97.834	172.412	216.504	113.861	52.683	117.839	138.874	70.754		6.61227	7.42971	7.75825	6.83113	5.71927	6.88067	7.11763	6.14474
Tmem242	126.084	172.269	185.506	179.789	72.83	147.618	139.974	147.507		6.97824	7.42852	7.53532	7.49016	6.18646	7.20572	7.12901	7.20464
Mydgf	133.027	172.169	187.807	238.941	66.325	152.119	159.473	206.051		7.05558	7.42768	7.55311	7.90051	6.05149	7.24906	7.31717	7.68686
Sec61a1	108.829	172.098	165.861	221.996	82.23	164.193	159.289	222.141		6.76593	7.42708	7.37383	7.79439	6.3616	7.35924	7.3155	7.79533
Mtch1	179.082	171.997	190.045	219.676	92.844	123.138	133.045	158.41		7.48448	7.42624	7.5702	7.77923	6.53673	6.94413	7.05577	7.30752
Atp6v0d2	33.274	171.818	84.119	249.677	10.216	96.831	57.308	114.507		5.05632	7.42474	6.39436	7.96392	3.35272	6.59739	5.84065	6.83929
Pfdn1	121.472	171.817	200.062	215.533	87.915	179.779	176.111	190.775		6.92448	7.42473	7.64431	7.75177	6.45803	7.49008	7.46034	7.57573
H2-Q10	179.319	171.541	174.71	240.189	185.299	196.065	193.261	228.934		7.48639	7.42241	7.44882	7.90803	7.53371	7.61519	7.59441	7.83879
Ankrd13a	154.904	171.439	149.612	146.735	84.841	127.107	123.06	93.787		7.27523	7.42155	7.22508	7.19707	6.40669	6.9899	6.94322	6.55131
Nfe2l1	109.953	171.363	148.552	197.547	75.122	200.038	196.451	184.344		6.78074	7.42091	7.21482	7.62605	6.23116	7.64413	7.61802	7.52625
Xbp1	156.068	170.671	174.873	177.066	99	139.35	128.504	129.493		7.28603	7.41507	7.45017	7.46815	6.62936	7.12257	7.00567	7.01673
Anapc11	128.023	170.12	188.597	183.82	67.805	147.237	157.796	147.613		7.00025	7.41041	7.55916	7.52215	6.08332	7.202	7.30192	7.20567
Gm5601	126.795	169.894	175.238	162.633	54.654	136.792	134.443	152.802		6.98635	7.40849	7.45317	7.34547	5.77225	7.09584	7.07086	7.25552
Edf1	208.59	169.784	176.306	229.499	148.182	194.799	197.447	242.666		7.70453	7.40756	7.46194	7.84234	7.21123	7.60584	7.62532	7.92283
Lpxn	162.789	169.622	204.788	94.435	190.677	91.455	124.061	45.811		7.34686	7.40618	7.67799	6.56124	7.57499	6.51498	6.95491	5.51762
Ube2m	210.59	169.554	162.409	183.861	237.29	178.421	188.063	197.617		7.7183	7.4056	7.34348	7.52247	7.89051	7.47914	7.55507	7.62656
Atp6v0d1	251.299	169.532	168.099	172.345	141.778	136.128	139.097	82.985		7.97326	7.40542	7.39316	7.42915	7.14749	7.08882	7.11995	6.37479
Mrpl52	195.164	169.483	188.939	233.345	182.553	351.131	341.506	319.025		7.60854	7.40499	7.56178	7.86632	7.51218	8.45587	8.41577	8.31752
Cnih4	163.618	169.418	212.297	174.663	193.992	190.097	191.822	158.277		7.35419	7.40444	7.72994	7.44843	7.59985	7.57059	7.58362	7.30631
Itsn1	119.401	169.387	167.284	113.964	61.125	75.174	86.599	46.222		6.89967	7.40418	7.38616	6.83243	5.9337	6.23216	6.43628	5.53051
Metrnl	292.268	169.288	216.813	164.801	29.063	191.155	143.297	104.553		8.19115	7.40333	7.76031	7.36458	4.8611	7.5786	7.16287	6.70809
Samm50	138.056	169.121	184.154	170.14	85.173	131.38	139.003	141.153		7.10911	7.40191	7.52477	7.41058	6.41232	7.0376	7.11897	7.14112
Cd83	98.842	168.967	100.374	212.986	292.238	475.211	357.377	393.638		6.62705	7.4006	6.64924	7.73461	8.191	8.89242	8.4813	8.62073
0610007P14Rik	51.027	168.917	138.737	183.872	25.83	171.149	143.402	188.636		5.67319	7.40017	7.11621	7.52256	4.69098	7.4191	7.16392	7.55946
Uqcr10	130.457	168.838	181.86	186.33	69.221	162.536	157.388	152.813		7.02743	7.39949	7.50669	7.54172	6.11315	7.34462	7.29818	7.25563
Psmc5	157.646	168.766	183.202	207.75	113.286	186.509	183.696	211.004		7.30055	7.39888	7.51729	7.6987	6.82383	7.5431	7.52118	7.72113
Ppp2r4	155.546	168.482	184.16	164.247	67.407	102.977	112.381	105.1		7.2812	7.39645	7.52482	7.35972	6.07482	6.68618	6.81226	6.71562
Uqcrc2	147.487	168.288	181.404	151.885	140.649	160.501	158.292	133.315		7.20444	7.39479	7.50306	7.24684	7.13596	7.32643	7.30644	7.05869
Nfkb2	205.556	168.202	126.361	263.323	404.63	498.763	466.864	496.193		7.68339	7.39405	6.98141	8.04069	8.66046	8.96221	8.86686	8.95476
Ssu72	168.059	167.799	173.21	161.453	127.82	191.725	188.709	179.963		7.39282	7.39059	7.43638	7.33497	6.99797	7.5829	7.56002	7.49156
Hnrnpul2	160.617	167.752	162.068	150.02	148.493	163.614	169.989	145.59		7.32749	7.39018	7.34045	7.22901	7.21425	7.35415	7.4093	7.18577
Ndufa9	114.608	167.641	176.548	140.01	89.563	140.225	150.969	107.866		6.84056	7.38924	7.46392	7.12939	6.48483	7.1316	7.23811	6.7531
Lman2	139.53	167.632	185.726	192.078	88.638	164.271	169.079	167.87		7.12443	7.38916	7.53703	7.58555	6.46985	7.35994	7.40155	7.3912
Ccna2	120.367	167.629	174.08	102.165	20.697	80.727	92.649	44.832		6.91129	7.38913	7.44361	6.67476	4.37132	6.33498	6.53371	5.48645
Mrps6	67.752	167.599	201.714	142.142	20.959	103.562	114.377	141.841		6.0822	7.38887	7.65617	7.15119	4.38948	6.69436	6.83766	7.14813
Clec5a	78.121	167.48	85.178	325.735	29.946	43.497	35.85	113.203		6.28764	7.38784	6.41241	8.34755	4.90428	5.44283	5.16389	6.82277
Psmd12	119.494	167.323	169.787	175.329	99.029	171.962	167.582	184.315		6.9008	7.38649	7.40758	7.45392	6.62978	7.42595	7.38872	7.52603
Rab10	259.589	167.278	149.773	246.028	338.17	261.36	235.738	301.163		8.02009	7.38611	7.22664	7.94268	8.40161	8.0299	7.88104	8.2344
Vamp3	117.857	167.002	173.696	183.113	93.265	162.589	151.973	177.439		6.88089	7.38373	7.44042	7.51659	6.54327	7.34509	7.24767	7.47118
Dnajb11	143.046	166.896	167.855	214.382	130.351	175.941	179.221	217.578		7.16034	7.38281	7.39107	7.74404	7.02625	7.45895	7.4856	7.76539
Atp6v1h	188.15	166.858	158.209	180.072	149.566	180.123	152.879	148.146		7.55574	7.38248	7.30569	7.49243	7.22464	7.49284	7.25625	7.21087
Nrros	133.471	166.777	148.27	131.83	39.433	102.221	86.786	83.344		7.06038	7.38178	7.21208	7.04253	5.30131	6.67555	6.43938	6.381
Lsm3	76.883	166.757	175.795	146.278	56.199	167.881	173.157	144.841		6.26459	7.3816	7.45775	7.19257	5.81247	7.39129	7.43594	7.17833
Rpl23a	89.75	166.551	177.982	133.032	61.103	161.525	174.248	133.614		6.48783	7.37982	7.47559	7.05563	5.93318	7.33561	7.445	7.06193
Nras	128.897	166.503	180.147	192.959	132.141	178.994	199.481	216.785		7.01007	7.3794	7.49303	7.59215	7.04594	7.48377	7.64011	7.76012
Emc7	149.971	166.216	187.055	158.923	110.908	168.489	179.821	141.859		7.22854	7.37691	7.54732	7.31219	6.79322	7.39651	7.49041	7.14832
Ptbp1	92.757	166.083	164.267	154.667	52.942	162.902	175.995	194.448		6.53539	7.37576	7.3599	7.27302	5.72634	7.34786	7.45939	7.60324
Tpp1	222.31	165.765	141.801	144.963	138.306	100.423	95.306	104.1		7.79643	7.373	7.14772	7.17954	7.11172	6.64994	6.57449	6.70183
Ykt6	119.615	165.497	177.831	198.961	95.251	157.203	152.612	167.745		6.90225	7.37066	7.47437	7.63634	6.57366	7.29649	7.25372	7.39013
Gtf2h5	161.472	165.342	194.286	211.966	87.001	160.479	158.651	218.888		7.33514	7.36931	7.60204	7.72769	6.44296	7.32624	7.30972	7.77405
Acly	106.812	165.233	146.597	138.393	55.152	109.096	104.899	103.422		6.73892	7.36835	7.19571	7.11263	5.78534	6.76946	6.71285	6.6924
Clec4a2	53.096	165.042	197.119	89.993	23.194	120.356	126.342	46.528		5.73053	7.36669	7.62293	6.49174	4.53566	6.91117	6.98119	5.54003
Bnip2	172.382	164.925	167.728	167.593	175.994	180.245	174.92	170.358		7.42947	7.36566	7.38998	7.38881	7.45938	7.49381	7.45055	7.41243
Psmc4	137.704	164.602	163.882	190.215	102.455	181.295	175.013	223.095		7.10543	7.36284	7.35652	7.57149	6.67884	7.5022	7.45132	7.80151
Camk1	272.628	164.518	185.04	86.402	107.25	51.448	57.292	35.058		8.09079	7.3621	7.53169	6.433	6.74484	5.68505	5.84025	5.13167
Ostc	123.922	164.336	174.999	176.029	73.216	145.995	149.835	140.029		6.95329	7.36051	7.45121	7.45967	6.19409	7.18978	7.22723	7.12958
Nolc1	29.242	164.292	188.632	153.626	8.611	123.917	138.617	147.839		4.86995	7.36012	7.55943	7.26328	3.10617	6.95323	7.11496	7.20789
Gars	82.615	164.207	187.871	188.823	51.314	156.1	155.926	149.087		6.36833	7.35937	7.5536	7.56089	5.68128	7.28633	7.28472	7.22001
Rilpl2	162.428	164.189	135.411	166.549	129.043	189.174	203.791	157.293		7.34366	7.35921	7.08121	7.3798	7.01171	7.56357	7.67095	7.29731
Ruvbl2	53.348	164.16	176.688	139.793	18.113	120.772	125.244	143.441		5.73736	7.35896	7.46506	7.12714	4.17892	6.91614	6.9686	7.16432
Il1b	2514.69	164.087	50.686	308.222	2570.24	7723.43	6996.28	4989.36		11.2962	7.35832	5.66353	8.26783	11.3277	12.915	12.7724	12.2846
Slc25a1	112.512	163.998	136.524	192.822	68.174	141.891	115.542	212.979		6.81394	7.35754	7.09301	7.59112	6.09115	7.14864	6.85227	7.73457
Psme3	99.957	163.706	180.239	149.902	74.585	159.625	171.273	148.447		6.64324	7.35496	7.49377	7.22788	6.22081	7.31854	7.42016	7.2138
Vasp	467.146	163.663	142.004	152.895	345.547	382.554	412.405	288.005		8.86773	7.35458	7.14979	7.25639	8.43274	8.57952	8.68792	8.16995
Ndfip1	184.34	163.435	162.282	256.509	100.181	125.13	114.049	199.104		7.52622	7.35258	7.34236	8.00287	6.64647	6.96728	6.83351	7.63738
Tecr	105.908	163.361	154.096	154.878	55.368	114.051	114.395	130.013		6.72666	7.35192	7.26769	7.27499	5.79099	6.83353	6.83788	7.02251
Luc7l3	93.32	163.303	175.821	152.266	98.262	157.922	158.918	151.807		6.54412	7.35141	7.45797	7.25045	6.61856	7.30307	7.31214	7.24609
Ctdnep1	123.486	163.232	161.252	171.872	111.236	167.406	176.106	161.93		6.94821	7.35078	7.33317	7.42519	6.79748	7.38721	7.4603	7.33922
Rab14	178.48	163.005	172.344	154.761	99.053	134.618	125.496	125.872		7.47962	7.34878	7.42915	7.2739	6.63013	7.07273	6.9715	6.97581
Lsm4	120.92	162.99	188.909	142.995	71.312	166.636	168.647	126.129		6.91791	7.34864	7.56155	7.15982	6.15607	7.38056	7.39786	6.97875
Psat1	34.272	162.651	245.219	125.784	30.792	150.79	185.275	107.532		5.09896	7.34564	7.93793	6.97481	4.94448	7.2364	7.53353	6.74862
Med28	175.475	162.461	172.935	156.417	207.067	199.117	193.74	188.288		7.45512	7.34395	7.43408	7.28926	7.69395	7.63747	7.59798	7.55679
Chchd1	111.207	162.445	184.192	178.491	75.882	154.951	172.35	151.238		6.79711	7.34381	7.52507	7.4797	6.24569	7.27567	7.4292	7.24067
Cd180	198.058	162.305	145.114	125.303	316.114	130.911	165.737	80.815		7.62978	7.34257	7.18104	6.96928	8.3043	7.03245	7.37275	6.33655
Nudc	97.936	162.293	163.713	162.787	50.419	108.502	132.084	154.881		6.61376	7.34245	7.35502	7.34684	5.65591	6.76158	7.04531	7.27502
Junb	147.984	162.012	139.225	171.785	307.503	422.934	436.592	389.857		7.2093	7.33995	7.12127	7.42446	8.26446	8.72429	8.77014	8.6068
Polr2g	163.244	161.798	168.85	163.122	219.349	180.212	190.216	163.469		7.35088	7.33805	7.39959	7.34981	7.77708	7.49355	7.57149	7.35287
Uba52	106.243	161.652	168.726	162.869	64.615	144.456	140.068	137.987		6.73123	7.33675	7.39854	7.34757	6.01381	7.17449	7.12999	7.10839
Rtn3	136.927	161.392	162.07	179.921	94.44	151.63	145.943	148.66		7.09726	7.33443	7.34047	7.49122	6.56133	7.24442	7.18926	7.21587
Cyp51	75.872	161.209	133.407	188.258	32.27	140.36	120.643	157.645		6.2455	7.33279	7.05969	7.55657	5.01212	7.13299	6.9146	7.30053
Ndufb2	125.535	161.206	170.418	145.815	72.909	150.291	139.758	121.493		6.97195	7.33276	7.41294	7.188	6.18803	7.23161	7.12678	6.92472
Lmna	225.424	161.006	179.658	113.434	102.248	100.818	107.212	114.89		7.8165	7.33097	7.48911	6.8257	6.67593	6.65561	6.74432	6.84411
Glud1	186.646	160.955	177.697	153.256	95.21	100.438	96.884	112.804		7.54416	7.33051	7.47328	7.2598	6.57305	6.65016	6.59818	6.81768
Mcoln2	139.669	160.816	164.51	155.016	209.118	410.25	390.927	423.563		7.12587	7.32927	7.36203	7.27628	7.70818	8.68036	8.61076	8.72643
Pabpn1	83.799	160.751	171.469	146.691	50.352	149.888	158.082	177.897		6.38886	7.32869	7.42181	7.19664	5.65396	7.22774	7.30453	7.4749
Dld	139.238	160.664	172.146	154.486	138.629	202.037	189.86	157.931		7.12141	7.3279	7.42749	7.27133	7.11508	7.65848	7.5688	7.30315
Mir130c	57.979	160.588	113.71	111.122	18.773	70.351	52.728	76.884		5.85746	7.32722	6.82921	6.796	4.23062	6.13649	5.72049	6.2646
Psmd1	128.774	160.518	170.561	165.016	72.817	162.076	155.937	164.251		7.00869	7.32659	7.41414	7.36646	6.18621	7.34053	7.28482	7.35976
Eny2	85.062	160.302	168.092	162.562	59.756	181.125	173.828	161.44		6.41044	7.32465	7.39311	7.34484	5.90101	7.50084	7.44152	7.33486
Nme2	89.968	160.276	185.471	178.888	54.684	154.353	164.483	172.905		6.49135	7.32442	7.53505	7.48291	5.77305	7.27009	7.36179	7.43384
Ndufa6	158.335	160.224	153.353	133.467	81.494	124.057	143.842	111.461		7.30683	7.32394	7.26071	7.06034	6.34862	6.95486	7.16834	6.80039
Tmco1	129.986	160.181	181.163	147.204	56.386	120.058	124.841	108.198		7.02221	7.32356	7.50114	7.20167	5.81728	6.90759	6.96395	6.75753
Pfdn5	153.441	160.12	162.053	169.665	98.227	163.896	157.787	167.441		7.26154	7.32301	7.34032	7.40654	6.61805	7.35664	7.30183	7.38751
Bcl2a1b	241.352	159.9	120.059	389.066	497.043	722.854	595.466	655.014		7.91499	7.32102	6.9076	8.60387	8.95723	9.49756	9.21787	9.35538
Mir147	172.955	159.896	131.126	626.777	1149.84	1134.15	1061.06	1607.91		7.43426	7.32099	7.03481	9.29181	10.1672	10.1474	10.0513	10.651
Rpl31-ps12	131.276	159.894	182.242	158.162	72.35	137.323	159.844	137.796		7.03646	7.32098	7.50971	7.30526	6.17693	7.10143	7.32052	7.1064
Tcf25	138.799	159.722	153.536	189.399	112.345	154.633	150.626	178.807		7.11685	7.31942	7.26244	7.56529	6.81179	7.27271	7.23483	7.48226
Man1a	115.683	159.531	153.433	171.696	75.361	128.458	117.97	153.504		6.85404	7.3177	7.26146	7.42371	6.23575	7.00515	6.88228	7.26213
Ufc1	146.748	159.508	175.293	176.887	101.28	146.872	154.208	156.029		7.1972	7.31749	7.45362	7.46669	6.6622	7.19842	7.26873	7.28567
Mapk3	232.066	159.467	150.458	135.281	130.905	101.51	110.39	72.582		7.85839	7.31711	7.23321	7.07981	7.03237	6.66547	6.78646	6.18154
Arf1	165.355	159.299	166.531	162.502	149.706	153.902	166.38	159.319		7.36943	7.3156	7.37965	7.34431	7.22599	7.26587	7.37834	7.31578
Clptm1l	119.163	159.081	153.633	197.654	89.591	158.643	151.386	208.77		6.89679	7.31362	7.26334	7.62684	6.48528	7.30964	7.24209	7.70577
Fcgr1	214.64	159.037	202.448	147.21	1215.42	225.953	306.313	164.448		7.74577	7.31322	7.66141	7.20173	10.2472	7.81988	8.25886	7.36149
Kif1c	215.787	158.279	159.822	185.666	208.443	116.241	131.534	125.279		7.75347	7.30633	7.32033	7.53657	7.70351	6.86097	7.03929	6.969
Cln5	103.925	158.233	120.642	146.667	72.386	130.511	134.426	117.232		6.6994	7.3059	6.91459	7.1964	6.17763	7.02803	7.07066	6.87322
Dad1	140.969	158.186	166.67	194.788	80.418	137.247	149.029	199.713		7.13923	7.30548	7.38085	7.60576	6.32945	7.10063	7.21945	7.64179
Actn4	190.721	158.14	161.332	144.333	98.049	86.496	96.644	97.659		7.57532	7.30506	7.33389	7.17326	6.61543	6.43456	6.59461	6.60968
Sdc4	488.541	158.01	143.71	177.373	1061.09	968.474	900.046	799.511		8.93234	7.30387	7.16702	7.47064	10.0513	9.91957	9.81385	9.64297
Txndc5	67.213	157.809	166.188	186.877	26.349	117.336	116.903	152.525		6.07067	7.30203	7.37667	7.54595	4.71966	6.87451	6.86917	7.25291
Tmem106a	287.949	157.778	163.975	162.343	301.975	176.065	199.454	200.952		8.16967	7.30175	7.35733	7.3429	8.23828	7.45997	7.63991	7.65071
Hsd17b10	72.139	157.747	114.902	145.71	43.781	114.582	78.066	121.671		6.17272	7.30147	6.84426	7.18695	5.45222	6.84023	6.28662	6.92684
Mocs2	114.272	157.702	180.647	217.532	162.64	176.032	172.458	176.162		6.83633	7.30105	7.49703	7.76508	7.34554	7.4597	7.4301	7.46076
Ctbp1	124.196	157.682	167.511	160.45	58.773	114.949	133.46	127.583		6.95647	7.30088	7.38812	7.32598	5.87707	6.84485	7.06026	6.99529
Malt1	252.858	157.518	99.121	153.368	470.658	485.053	505.691	392.169		7.98219	7.29937	6.63112	7.26086	8.87853	8.922	8.98211	8.61533
H2afj	126.378	157.512	169.523	129.729	57.572	136.982	124.057	99.82		6.9816	7.29932	7.40534	7.01936	5.84729	7.09784	6.95486	6.64126
Ngfrap1	82.13	157.381	160.653	123.411	32.726	103.592	105.932	70.403		6.35984	7.29811	7.3278	6.94733	5.03235	6.69476	6.72699	6.13757
Bub3	134.032	157.346	174.641	163.248	67.514	173.628	150.223	137.166		7.06644	7.2978	7.44825	7.35092	6.07711	7.43986	7.23096	7.09978
Hnrnpll	71.624	157.341	133.197	163.356	61.76	236.688	193.365	159.343		6.16236	7.29775	7.05742	7.35188	5.94861	7.88684	7.59518	7.31599
Ddx39	94.911	157.322	193.936	136.776	58.684	147.998	157.612	140.934		6.5685	7.29758	7.59944	7.09568	5.87488	7.20943	7.30023	7.13888
Lamtor4	141.77	157.26	170.773	118.16	53.191	84.68	78.381	68.553		7.14741	7.297	7.41594	6.88459	5.73312	6.40394	6.29244	6.09914
Cdc42se1	182.981	157.257	144.021	275.787	138.058	164.831	147.786	197.771		7.51555	7.29698	7.17013	8.10741	7.10913	7.36484	7.20737	7.62769
Hexb	293.09	156.882	143.051	195.691	200.017	118.649	110.769	137.624		8.1952	7.29354	7.16038	7.61243	7.64398	6.89055	6.79141	7.10459
Rdx	101.591	156.814	156.141	134.349	190.022	139.146	139.403	125.677		6.66662	7.29291	7.28671	7.06984	7.57002	7.12046	7.12312	6.97357
G6pdx	139.718	156.808	147.108	151.162	104.721	112.979	110.562	99.692		7.12637	7.29286	7.20073	7.23995	6.71041	6.81992	6.78871	6.63941
Pitpnb	73.742	156.807	162.447	163.734	58.475	145.522	148.37	157.461		6.20442	7.29285	7.34383	7.35521	5.86976	7.1851	7.21305	7.29885
Mrpl12	72.584	156.773	162.216	172.196	22.708	126.643	111.942	158.653		6.18158	7.29254	7.34177	7.42791	4.50511	6.98462	6.8066	7.30973
Eif4e2	151.122	156.681	163.857	193.343	137.054	201.49	206.856	265.802		7.23957	7.29169	7.35629	7.59502	7.0986	7.65456	7.69249	8.05421
Stub1	106.774	156.625	156.814	171.197	49.652	119.921	109.979	136.53		6.73841	7.29117	7.29291	7.41952	5.63378	6.90594	6.78109	7.09307
Lsm8	118.212	156.59	169.564	142.725	99.028	182.575	174.317	156.292		6.88523	7.29085	7.40568	7.15709	6.62977	7.51235	7.44557	7.2881
Bcas2	97.888	156.573	169.425	153.557	45.494	113.981	121.476	117.214		6.61305	7.29069	7.4045	7.26263	5.50759	6.83265	6.92453	6.873
Gm6745	113.676	156.465	171.333	140.026	67.098	147.974	148.383	125.016		6.82879	7.2897	7.42066	7.12955	6.06819	7.2092	7.21318	6.96596
Spcs2	128.274	156.306	157.62	195.958	90.531	147.06	141.772	187.938		7.00308	7.28823	7.30031	7.6144	6.50035	7.20026	7.14743	7.55411
Lrrc59	193.867	156.114	171.2	185.721	184.097	167.502	187.268	199.095		7.59892	7.28646	7.41954	7.53699	7.52432	7.38803	7.54896	7.63732
Qdpr	112.389	155.854	163.989	174.186	54.277	112.988	99.996	126.216		6.81236	7.28405	7.35746	7.44449	5.76228	6.82002	6.64381	6.97975
Dtymk	54.64	155.75	165.456	153.389	15.478	107.516	125.174	119.67		5.7719	7.28309	7.37031	7.26105	3.95215	6.74841	6.96779	6.90292
Gm6747	144.72	155.625	164.006	153.941	138.946	149.978	155.021	140.788		7.17712	7.28193	7.3576	7.26623	7.11838	7.22861	7.27632	7.13738
Qk	130.835	155.53	156.426	118.742	93.353	89.077	64.229	90.732		7.03161	7.28105	7.28933	6.89169	6.54462	6.47698	6.00515	6.50355
Hnrnph1	142.871	155.424	152.414	141.097	69.341	120.699	118.806	125.024		7.15857	7.28007	7.25185	7.14055	6.11565	6.91526	6.89247	6.96606
Tmem234	127.141	155.344	161.94	194.82	87.815	138.935	136.637	147.131		6.99028	7.27932	7.33932	7.606	6.4564	7.11826	7.0942	7.20096
Rhog	213.212	154.883	143.454	151.178	212.798	179.057	203.866	135.873		7.73615	7.27503	7.16445	7.2401	7.73334	7.48427	7.67148	7.08611
Abhd12	187.581	154.803	170.988	156.239	133.28	105.424	119.744	95.46		7.55137	7.27429	7.41775	7.28761	7.05832	6.72006	6.90381	6.57683
H2-Q1	167.959	154.766	153.103	209.063	162.641	175.567	172.036	223.728		7.39197	7.27394	7.25836	7.70779	7.34554	7.45587	7.42657	7.8056
Gapdh	86.544	154.632	148.777	145.404	54.764	140.414	129.793	129.772		6.43536	7.2727	7.217	7.18393	5.77515	7.13355	7.02007	7.01984
Asna1	133.477	154.577	153.257	185.348	82.979	142.268	132.768	155.137		7.06045	7.27218	7.25981	7.5341	6.37468	7.15247	7.05276	7.2774
Echs1	66.411	154.332	145.148	159.344	20.322	102.154	88.917	95.676		6.05336	7.2699	7.18138	7.316	4.34495	6.6746	6.47438	6.58008
Sin3b	148.563	154.282	152.871	208.258	129.116	185.378	169.542	266.775		7.21493	7.26942	7.25617	7.70223	7.01252	7.53433	7.4055	8.05948
Tmem147	88.992	154.278	156.563	156.956	39.967	116.978	121.228	125.252		6.47561	7.26939	7.2906	7.29421	5.32072	6.8701	6.92158	6.96869
Hat1	96.194	154.018	143.692	172.159	211.43	187.924	196.31	196.436		6.58788	7.26696	7.16683	7.4276	7.72403	7.55401	7.61699	7.61792
Ier3	99.651	153.705	111.038	218.082	147.583	580.104	447.113	679.989		6.63882	7.26402	6.79491	7.76873	7.20538	9.18017	8.8045	9.40937
Tmem109	91.755	153.624	152.462	161.069	38.957	96.823	101.191	108.933		6.51972	7.26326	7.25231	7.33154	5.28383	6.59729	6.66093	6.7673
Cd274	179.646	153.589	121.873	143.456	805.902	422.433	409.232	319.934		7.48901	7.26293	6.92923	7.16446	9.65446	8.72258	8.67678	8.32163
Tln1	273.682	153.465	149.632	104.395	233.243	81.418	96.77	68.962		8.09636	7.26177	7.22527	6.70591	7.86569	6.34728	6.5965	6.10773
Ndufs4	121.733	153.259	151.516	138.097	181.085	163.343	163.951	135.106		6.92758	7.25983	7.24333	7.10954	7.50052	7.35176	7.35712	7.07794
Ndufa5	128.042	152.966	167.996	174.047	86.593	147.26	148.444	127.892		7.00047	7.25706	7.39228	7.44333	6.43618	7.20223	7.21378	6.99879
Ppp3r1	99.263	152.822	143.755	136.437	68.946	119.535	109.811	88.918		6.63318	7.2557	7.16747	7.09209	6.10739	6.90129	6.77888	6.47441
Cbx5	32.033	152.341	139.76	125.902	20.305	112.754	105.854	103.181		5.00147	7.25117	7.12681	6.97616	4.34373	6.81704	6.72593	6.68903
Xrn2	124.99	152.093	156.11	141.863	216.325	167.245	168.059	175.981		6.96567	7.24881	7.28642	7.14835	7.75706	7.38582	7.39283	7.45927
Aldoart1	104.381	152.079	146.798	134.93	67.048	134.208	122.427	114.616		6.70571	7.24868	7.19769	7.07607	6.06712	7.06832	6.93577	6.84067
Agpat5	65.023	151.984	147.474	164.609	26.645	153.008	138.813	181.809		6.02289	7.24777	7.20432	7.3629	4.73579	7.25746	7.11699	7.50628
Immt	99.911	151.9	157.91	156.637	82.912	149.372	196.036	166.767		6.64257	7.24697	7.30296	7.29128	6.3735	7.22276	7.61498	7.38169
Sf3b2	139.376	151.894	158.774	138.153	98.722	122.009	125.224	124.131		7.12284	7.24692	7.31083	7.11013	6.62531	6.93085	6.96837	6.95572
Plod3	128.187	151.705	131.785	221.36	215.851	191.359	172.691	250.516		7.0021	7.24512	7.04204	7.79025	7.75389	7.58014	7.43205	7.96876
Cnih1	93.898	151.701	164.826	130.284	39.618	137.571	138.784	171.393		6.55302	7.24509	7.3648	7.02552	5.30807	7.10404	7.1167	7.42116
Tomm5	61.145	151.562	175.418	119.345	25.59	114.824	124.263	113.846		5.93416	7.24377	7.45465	6.899	4.6775	6.84328	6.95725	6.83093
H2afy	116.595	151.234	153.232	145.958	172.157	158.078	151.426	177.128		6.86536	7.24064	7.25957	7.18941	7.42758	7.30449	7.24247	7.46864
Surf4	257.297	151.115	167.404	201.329	204.607	186.233	185.25	244.982		8.00729	7.2395	7.38719	7.65341	7.67671	7.54097	7.53333	7.93653
Tmem167	79.539	150.896	172.509	148.515	63.778	161.205	184.838	142.455		6.31359	7.23741	7.43053	7.21447	5.99499	7.33276	7.53012	7.15436
Adh5	104.293	150.781	160.217	163.309	58.289	116.322	107.774	125.101		6.7045	7.23631	7.32388	7.35146	5.86516	6.86198	6.75186	6.96695
Eprs	55.047	150.546	154.59	160.591	26.819	135.623	140.319	137.282		5.78259	7.23406	7.2723	7.32724	4.74519	7.08346	7.13257	7.101
Mtch2	103.191	150.315	157.302	156.872	62.228	116.57	128.016	129.825		6.68918	7.23185	7.2974	7.29344	5.95949	6.86506	7.00018	7.02043
Sc5d	54.764	150.29	121.819	169.947	29.62	131.289	112.537	158.763		5.77515	7.2316	6.92859	7.40894	4.88851	7.0366	6.81426	7.31073
Grb2	185.589	150.265	144.339	154.682	168.358	158.803	148.512	153.946		7.53597	7.23136	7.17331	7.27316	7.39539	7.31109	7.21444	7.26628
Pgm2	52.026	150.249	128.993	146.991	43.682	109.978	92.533	97.363		5.70117	7.23121	7.01115	7.19958	5.44898	6.78107	6.53189	6.6053
Atp2a2	79.366	149.969	127.58	171.007	49.172	159.426	145.816	212.155		6.31045	7.22852	6.99525	7.41791	5.61975	7.31674	7.18801	7.72898
Prkcd	408.042	149.904	139.541	152.307	266.369	138.106	138.139	95.355		8.67257	7.22789	7.12455	7.25084	8.05728	7.10963	7.10998	6.57524
Ebna1bp2	79.808	149.812	164.607	149.02	57.604	171.785	176.883	209.743		6.31845	7.22701	7.36288	7.21936	5.84811	7.42446	7.46665	7.71248
Ssna1	110.724	149.809	185.068	167.407	36.608	106.294	115.733	91.508		6.79082	7.22698	7.53191	7.38722	5.19409	6.73192	6.85465	6.51582
Pdia4	68.99	149.804	157.242	181.196	32.449	104.557	99.29	132.797		6.10832	7.22693	7.29684	7.50141	5.0201	6.70814	6.63358	7.05308
Nrp2	293.302	149.753	133.476	149.212	406.463	196.098	217.366	142.455		8.19625	7.22644	7.06043	7.22122	8.66698	7.61543	7.76398	7.15436
Ppp2r1a	176.433	149.701	155.669	133.974	183.778	146.178	146.544	146.467		7.46298	7.22594	7.28234	7.06581	7.52182	7.19159	7.19519	7.19443
Arsb	164.747	149.676	149.057	121.541	114.896	151.539	179.051	111.988		7.36411	7.2257	7.21972	6.9253	6.84419	7.24354	7.48423	6.80721
Psmd6	133.72	149.604	154.163	141.857	124.258	169.437	161.237	153.517		7.06307	7.225	7.26832	7.14829	6.95719	7.4046	7.33304	7.26225
Pycard	91.672	149.363	164.037	108.071	118.995	65.382	79.352	37.366		6.51841	7.22268	7.35788	6.75584	6.89476	6.03083	6.3102	5.22366
Adss	66.652	149.11	165.56	132.185	40.34	133.56	123.232	166.122		6.05858	7.22023	7.37121	7.04641	5.33415	7.06135	6.94523	7.3761
Fuca1	190.518	149.1	157.367	137.732	105.043	95.704	96.312	84.693		7.57378	7.22014	7.29799	7.10572	6.71483	6.58051	6.58964	6.40418
Chd4	114.701	149.099	133.27	152.965	79.414	132.004	141.846	153.428		6.84174	7.22013	7.05821	7.25706	6.31133	7.04444	7.14819	7.26142
Rab31	134.055	149.065	154.853	130.423	82.756	70.252	85.16	64.975		7.06668	7.2198	7.27475	7.02705	6.3708	6.13446	6.4121	6.0218
Atxn10	123.378	148.947	150.121	119.223	63.643	92.014	93.232	93.988		6.94694	7.21866	7.22998	6.89752	5.99193	6.52378	6.54276	6.5544
Litaf	180.561	148.899	129.577	168.785	142.655	183.609	169.268	188.987		7.49635	7.21819	7.01766	7.39905	7.15638	7.52049	7.40316	7.56215
Coro1b	229.547	148.479	154.563	160.184	171.567	133.241	136.547	125.587		7.84265	7.21412	7.27205	7.32359	7.42263	7.05789	7.09326	6.97254
Mien1	116.088	148.345	144.211	178.22	61.014	160.569	147.849	165.178		6.85907	7.21281	7.17204	7.47751	5.93106	7.32705	7.20798	7.36788
Ahnak	179.641	148.234	130.817	73.117	101.709	118.543	150.178	106.542		7.48897	7.21173	7.03141	6.19213	6.6683	6.88927	7.23053	6.73528
Rnh1	685.39	148.069	177.513	137.193	349.688	56.996	55.638	46.145		9.42078	7.21012	7.47178	7.10006	8.44992	5.83279	5.79799	5.5281
Rpl10a	83.594	148.021	161.291	144.382	43.971	152.855	145.017	138.451		6.38533	7.20966	7.33352	7.17375	5.45846	7.25602	7.18008	7.11323
Snx6	120.838	147.902	169.237	146.443	251.957	121.12	138.51	118.783		6.91693	7.2085	7.4029	7.1942	7.97704	6.92029	7.11384	6.89219
Oat	130.588	147.734	153.102	146.693	68.395	105.647	104.284	114.675		7.02888	7.20685	7.25835	7.19666	6.09582	6.72311	6.70437	6.8414
Commd1	130.239	147.716	160.107	140.417	89.294	127.577	134.972	117.648		7.02502	7.20668	7.32289	7.13358	6.48049	6.99522	7.07652	6.87833
Matr3	67.219	147.55	148.699	146.5	31.178	119.257	105.427	129.296		6.07079	7.20506	7.21626	7.19475	4.96247	6.89793	6.7201	7.01454
Ndufs2	150.093	147.499	154.297	143.553	126.869	165.15	160.991	171.466		7.22971	7.20456	7.26956	7.16544	6.98719	7.36764	7.33084	7.42178
Dpy30	71.151	147.486	171.284	139.949	36.045	119.548	142.102	103.187		6.15281	7.20443	7.42024	7.12876	5.17173	6.90144	7.15078	6.68911
Saa3	3534.19	147.458	139.67	141.721	9861.33	7757.53	7311.71	3783.42		11.7872	7.20416	7.12588	7.14691	13.2676	12.9214	12.836	11.8855
Rabac1	249.628	147.302	154.944	130.863	122.666	110.326	107.192	96.278		7.96364	7.20264	7.2756	7.03191	6.9386	6.78563	6.74405	6.58914
Gng10	119.004	147.22	177.453	137.228	64.483	145.413	156.56	124.903		6.89486	7.20183	7.4713	7.10043	6.01084	7.18401	7.29057	6.96466
Syce2	29.054	147.093	152.479	179.909	12.456	109.863	109.756	147.142		4.86068	7.20059	7.25247	7.49112	3.63882	6.77957	6.77815	7.20106
Cd47	159.612	146.986	167.208	164.913	302.413	286.586	226.577	239.531		7.31842	7.19953	7.3855	7.36556	8.24038	8.16282	7.82386	7.90407
Mat2a	59.863	146.961	159.815	144.295	48.894	138.04	138.139	161.651		5.90359	7.19929	7.32026	7.17288	5.61159	7.10895	7.10997	7.33673
Abracl	164.708	146.937	140.396	123.249	213.3	237.668	253.949	170.039		7.36377	7.19905	7.13336	6.94544	7.73674	7.8928	7.9884	7.40972
Gm3837	87.149	146.914	162.473	159.994	64.697	137.976	156.292	152.915		6.44541	7.19883	7.34405	7.32187	6.01562	7.10828	7.2881	7.25659
Bzw1	89.157	146.824	153.292	178.718	77.738	126.438	146.25	179.681		6.47828	7.19795	7.26013	7.48154	6.28055	6.98228	7.1923	7.4893
Elovl5	52.413	146.656	112.007	120.559	14.652	68.34	60.455	66.951		5.71186	7.1963	6.80745	6.9136	3.87298	6.09467	5.91778	6.06503
Cdc123	101.493	146.653	152.89	139.915	68.807	123.992	118.228	123.441		6.66523	7.19626	7.25635	7.12841	6.10449	6.9541	6.88542	6.94768
Ube2b	151.527	146.632	140.916	103.494	117.15	144.086	143.269	126.967		7.24343	7.19606	7.13869	6.6934	6.87221	7.17078	7.16258	6.98831
Igfbp4	89.934	146.558	181.389	103.859	34.455	169.039	152.773	149.297		6.49079	7.19532	7.50295	6.69848	5.10663	7.40121	7.25524	7.22204
Lsm2	84.675	146.495	163.234	122.771	23.438	111.034	123.449	98.071		6.40387	7.1947	7.3508	6.93983	4.55075	6.79485	6.94777	6.61576
Hpse	115.07	146.473	136.793	163.947	132.278	88.153	81.654	91.448		6.84637	7.19449	7.09585	7.35709	7.04743	6.46193	6.35144	6.51487
Ola1	64.008	146.458	145.785	136.499	41.376	119.496	114.15	133.875		6.00018	7.19434	7.1877	7.09274	5.37072	6.90081	6.83479	7.06475
Msrb1	286.575	146.324	157.814	162.54	111.838	114.266	109.956	121.544		8.16277	7.19302	7.30208	7.34465	6.80527	6.83625	6.78078	6.92533
Sppl2a	232.014	146.316	155.248	168.604	453.142	287.12	301.535	246.015		7.85807	7.19294	7.27843	7.3975	8.82382	8.16551	8.23618	7.9426
Snrpa1	71.767	146.216	147.596	186.824	42.492	157.74	149.073	200.964		6.16525	7.19196	7.20551	7.54554	5.40913	7.3014	7.21987	7.65079
Gna13	73.004	146.184	96.961	185.452	123.573	175.578	156.156	184.805		6.1899	7.19164	6.59933	7.5349	6.94922	7.45597	7.28685	7.52986
C1qc	228.754	146.18	138.278	145.665	155.609	79.838	81.339	74.277		7.83765	7.1916	7.11143	7.18651	7.28178	6.31901	6.34588	6.21483
Scd1	38.498	146.114	124.144	123.981	8.754	59.016	52.927	57.417		5.26672	7.19095	6.95587	6.95397	3.12992	5.88304	5.72594	5.84341
Syngr1	214.333	145.919	159.756	140.855	88.173	83.669	81.731	81.184		7.74371	7.18902	7.31973	7.13807	6.46226	6.38661	6.35282	6.34313
Snrpd2	73.636	145.817	157.593	161.073	41.649	138.656	146.626	159.435		6.20234	7.18802	7.30006	7.33157	5.3802	7.11537	7.196	7.31682
Ppp4c	139.258	145.715	159.189	159.684	102.807	150.906	155.818	168.354		7.12161	7.18701	7.3146	7.31908	6.68379	7.23751	7.28372	7.39535
Cope	167.074	145.472	152.251	152.757	103.811	130.286	123.181	125.292		7.38435	7.18459	7.25031	7.25509	6.69781	7.02554	6.94464	6.96915
Kpna3	165.284	145.429	125.27	141.551	556.249	266.354	322.673	207.397		7.3688	7.18417	6.96889	7.14518	9.11959	8.0572	8.33393	7.69625
Ddx21	58.652	145.367	159.921	127.831	36.063	159.942	164.016	174.986		5.87412	7.18356	7.32122	6.9981	5.17245	7.3214	7.35769	7.4511
Rab18	142.947	145.178	142.57	129.492	152.405	158.25	157.4	136.007		7.15934	7.18168	7.15552	7.01672	7.25177	7.30606	7.29829	7.08754
Pnp	422.475	145.085	173.64	135.276	1214.79	265.836	325.865	223.643		8.72272	7.18076	7.43995	7.07976	10.2465	8.05439	8.34813	7.80505
Bcl2a1d	300.682	145.035	97.877	348.311	658.046	771.648	655.627	665.619		8.23209	7.18026	6.61289	8.44423	9.36204	9.5918	9.35673	9.37855
Idh2	102.482	144.907	160.963	108.475	52.632	77.502	87.189	65.175		6.67922	7.17898	7.33058	6.76122	5.71786	6.27616	6.44608	6.02624
Ndufb6	111.084	144.884	156.788	147.42	78.78	138.457	148.374	140.277		6.79551	7.17876	7.29267	7.20378	6.29977	7.1133	7.21309	7.13213
Cd72	434.453	144.713	140.699	126.167	222.417	191.274	106.783	253.5		8.76306	7.17705	7.13646	6.97919	7.79712	7.5795	6.73854	7.98584
Rpl13	82.792	144.579	151.635	139.882	46.196	148.654	144.242	135.254		6.37142	7.17572	7.24446	7.12807	5.52968	7.21582	7.17234	7.07953
Ndufa7	122.476	144.545	151.543	152.407	65.732	123.028	127.213	136.455		6.93635	7.17538	7.24358	7.25179	6.03852	6.94284	6.9911	7.09228
Nptn	257.94	144.413	152.235	132.475	262.907	126.964	120.399	142.731		8.01089	7.17406	7.25016	7.04958	8.03841	6.98827	6.91168	7.15716
Tomm70a	66.771	144.136	149.295	146.106	116.393	134.122	132.931	162.128		6.06114	7.17129	7.22202	7.19087	6.86286	7.0674	7.05454	7.34099
Tspan3	175.214	143.886	153.897	281.314	142.895	206.649	208.781	267.073		7.45297	7.16878	7.26582	8.13604	7.15881	7.69104	7.70584	8.06109
Aldh9a1	121.617	143.738	147.7	118.817	43.949	55.769	58.888	70.63		6.9262	7.1673	7.20653	6.8926	5.45777	5.80139	5.87991	6.1422
Fam50a	93.496	143.518	134.39	163.291	27.24	86.987	94.63	79.966		6.54684	7.16509	7.07028	7.3513	4.76765	6.44273	6.56423	6.32131
Thyn1	88.321	143.379	146.646	137.855	51.561	101.639	99.718	108.137		6.46469	7.16369	7.19619	7.10701	5.68822	6.6673	6.63978	6.75671
Syncrip	69.756	143.336	148.566	143.853	43.409	133.453	135.436	146.247		6.12425	7.16325	7.21496	7.16845	5.43992	7.06019	7.08147	7.19226
Gm14680	86.093	143.285	155.849	135.59	85.597	118.397	120.418	104.272		6.42782	7.16274	7.28401	7.08311	6.41949	6.88749	6.9119	6.7042
AI662270	98.972	143.228	155.97	134.09	79.16	142.729	137.415	136.301		6.62895	7.16217	7.28512	7.06706	6.30671	7.15714	7.1024	7.09065
Uba2	79.014	143.211	163.839	131.255	44.255	119.601	119.574	118.009		6.30404	7.162	7.35614	7.03623	5.46777	6.90209	6.90176	6.88275
Stra13	144.98	143.184	159.939	139.902	76.677	110.401	101.903	90.91		7.17971	7.16172	7.32138	7.12827	6.26073	6.78661	6.67105	6.50637
Hmgcr	91.95	142.658	137.781	131.778	68.578	133.444	125.625	139.573		6.52278	7.15642	7.10624	7.04197	6.09967	7.06009	6.97298	7.12488
Dazap2	154.921	142.637	150.038	126.574	119.898	102.686	137.804	119.996		7.27539	7.1562	7.22919	6.98383	6.90566	6.6821	7.10647	6.90685
Me2	51.823	142.484	149.739	134.376	20.796	87.698	90.838	91.233		5.69552	7.15465	7.22631	7.07014	4.37827	6.45447	6.50523	6.51148
Stard4	37.885	142.374	132.323	138.109	8.679	101.015	78.291	90.797		5.24354	7.15354	7.04792	7.10967	3.11751	6.65843	6.29077	6.50458
Trappc2l	152.751	142.256	150.486	145.96	103.209	142.319	143.218	106.242		7.25504	7.15234	7.23348	7.18942	6.68943	7.15298	7.16207	6.73121
Prpf38b	81.36	142.17	123.68	189.232	78.689	120.621	118.912	141.939		6.34625	7.15147	6.95046	7.56401	6.29809	6.91434	6.89376	7.14912
Polr2m	77.947	142.149	149.613	187.456	53.387	124.432	130.339	161.772		6.28442	7.15126	7.22509	7.55041	5.73843	6.95921	7.02612	7.33782
Dtnbp1	110.852	142.068	148.859	143.135	53.466	83.371	79.551	84.17		6.7925	7.15044	7.2178	7.16123	5.74055	6.38147	6.3138	6.39524
Sf3b3	62.088	142.038	148.015	134.103	55.433	144.232	153.048	139.937		5.95624	7.15014	7.2096	7.0672	5.79268	7.17225	7.25784	7.12864
Ms4a6c	235.366	141.981	195.121	101.929	461.537	374.636	396.802	142.447		7.87876	7.14955	7.60823	6.67142	8.8503	8.54935	8.63227	7.15428
Rsrp1	144.511	141.79	147.667	112.867	104.206	97.606	105.747	86.591		7.17504	7.14761	7.20621	6.81848	6.70329	6.6089	6.72447	6.43614
Srsf1	66.926	141.673	147.852	127.131	29.56	140.043	149.203	158.236		6.0645	7.14642	7.20801	6.99017	4.8856	7.12972	7.22113	7.30594
Mapk1	108.33	141.657	146.808	149.32	73.246	121.581	120.341	141.246		6.75929	7.14626	7.19778	7.22226	6.19468	6.92577	6.91098	7.14207
Uap1l1	267.131	141.522	137.567	109.326	130.089	59.846	69.174	44.174		8.06141	7.14488	7.10399	6.77249	7.02335	5.90319	6.11215	5.46511
Dbnl	212.878	141.488	141.76	136.39	350.881	178.285	180.395	134.241		7.73388	7.14454	7.1473	7.09159	8.45484	7.47804	7.49501	7.06868
Ncf1	453.308	141.463	127.466	100.278	356.114	160.347	148.733	53.112		8.82435	7.14428	6.99397	6.64786	8.47619	7.32505	7.21658	5.73097
Eef1g	81.587	141.439	159.007	127.362	44.719	136.369	127.217	125.251		6.35026	7.14404	7.31295	6.9928	5.48282	7.09137	6.99114	6.96868
Ensa	135.289	141.418	132.248	121.904	107.708	140.585	131.075	96.168		7.0799	7.14382	7.0471	6.9296	6.75099	7.1353	7.03425	6.58749
Ndufc1	130.625	141.392	155.259	157.825	77.207	123.258	127.635	145.631		7.02929	7.14356	7.27854	7.30218	6.27065	6.94554	6.99588	7.18618
Vps25	134.583	141.286	154.54	159.802	93.593	140.2	150.184	127.462		7.07236	7.14248	7.27184	7.32015	6.54833	7.13134	7.23058	6.99393
Dctpp1	37.84	141.25	168.685	132.086	13.723	107.051	117.725	106.765		5.24185	7.14211	7.39819	7.04533	3.77855	6.74216	6.87928	6.73829
Zranb2	55.275	141.249	145.705	147.875	36.715	133.8	127.333	139.514		5.78855	7.14209	7.18691	7.20824	5.1983	7.06394	6.99246	7.12426
Mad2l1	101.618	141.207	156.01	86.941	60.482	140.16	125.879	73.854		6.66702	7.14167	7.28549	6.44197	5.91843	7.13093	6.9759	6.20661
Gm9457	68.107	141.147	155.241	122.731	41.689	127.729	129.064	104.367		6.08973	7.14105	7.27837	6.93936	5.38158	6.99694	7.01194	6.70552
Brd2	116.382	141.048	129.681	187.643	182.287	142.531	147.561	210.464		6.86272	7.14005	7.01882	7.55185	7.51007	7.15513	7.20517	7.71743
1810037I17Rik	92.303	141.045	174.819	140.915	56.605	224.934	222.385	179.395		6.52831	7.14002	7.44972	7.13869	5.82285	7.81336	7.79691	7.487
Ddrgk1	104.092	140.855	154.701	181.748	62.024	132.952	141.541	146.228		6.70172	7.13807	7.27334	7.50579	5.95474	7.05476	7.14507	7.19207
Eif1ad	54.934	140.828	172.914	153.997	31.655	118.079	133.978	122.466		5.77964	7.13779	7.43391	7.26676	4.98436	6.88361	7.06585	6.93623
Nckap1l	322.712	140.58	152.005	138.061	334.646	127.335	144.029	119.473		8.3341	7.13525	7.24798	7.10916	8.38649	6.99248	7.17022	6.90054
Asph	82.943	140.534	123.033	139.44	75.365	99.295	82.147	98.67		6.37404	7.13478	6.9429	7.1235	6.23583	6.63365	6.36014	6.62454
Parp1	66.257	140.373	139.495	106.386	23.034	51.932	60.207	50.452		6.05001	7.13313	7.12407	6.73317	4.52567	5.69856	5.91186	5.65683
Atp6v1g1	142.303	140.297	135.284	140.679	83.034	113.616	111.493	109.875		7.15282	7.13234	7.07985	7.13626	6.37563	6.82802	6.80081	6.77972
Tpm3	101.791	140.273	155.859	137.915	104.003	151.919	163.906	150.035		6.66946	7.13209	7.28409	7.10764	6.70048	7.24716	7.35672	7.22915
Sumo3	80.832	139.927	159.225	177.134	35.158	94.911	96.804	106.313		6.33686	7.12853	7.31492	7.4687	5.13576	6.5685	6.59699	6.73217
Ifngr2	132.33	139.847	137.343	125.708	198.032	239.362	235.089	155.419		7.04799	7.1277	7.10164	6.97393	7.62959	7.90305	7.87706	7.28002
Rpl27a	98.046	139.846	157.785	142.256	57.37	150.736	141.163	141.269		6.61539	7.1277	7.30182	7.15234	5.84223	7.23588	7.14122	7.1423
Gm12657	81.273	139.816	141.794	111.463	57.371	152.707	164.347	120.327		6.3447	7.12738	7.14765	6.80042	5.84225	7.25462	7.3606	6.91082
Olfm1	52.7	139.682	140.928	84.98	56.056	55.247	55.037	62.485		5.71973	7.126	7.13881	6.40905	5.80879	5.78784	5.78234	5.96545
Hmox2	208.103	139.566	153.489	136.533	183.619	121.65	138.559	99.365		7.70116	7.1248	7.26199	7.09311	7.52058	6.92659	7.11435	6.63466
Rrm1	98.47	139.463	152.988	113.026	31.076	76.712	78.108	56.066		6.62161	7.12374	7.25728	6.82051	4.95773	6.26138	6.2874	5.80907
Galk1	45.304	139.452	142.94	134.599	17.595	116.517	104.703	121.739		5.50156	7.12362	7.15927	7.07252	4.1371	6.86439	6.71016	6.92765
Mmd	69.274	139.206	94.171	293.225	31.984	168.874	96.712	282.832		6.11425	7.12108	6.55721	8.19586	4.9993	7.3998	6.59563	8.1438
Fkbp2	155.321	139.06	148.382	143.663	90.019	117.584	125.186	122.229		7.27911	7.11957	7.21317	7.16654	6.49215	6.87755	6.96792	6.93344
Gsn	434.984	139.018	140.834	124.098	243.387	75.525	74.493	63.496		8.76482	7.11912	7.13785	6.95534	7.92711	6.23888	6.21903	5.98859
Ik	213.077	139.004	145.291	112.418	188.912	123.987	137.292	95.653		7.73523	7.11898	7.18281	6.81273	7.56157	6.95405	7.10111	6.57974
Plekhb2	112.699	138.899	113.96	165.562	78.536	109.602	105.046	99.728		6.81634	7.1179	6.83239	7.37123	6.29527	6.77613	6.71487	6.63992
TrnE	193.526	138.628	164.628	117.459	157.533	122.209	166.367	118.288		7.59638	7.11508	7.36307	6.87601	7.29951	6.9332	7.37822	6.88616
Suds3	89.044	138.593	144.296	158.557	81.77	146.206	148.244	145.294		6.47644	7.11471	7.17289	7.30886	6.35351	7.19186	7.21183	7.18283
Rbx1	129.882	138.542	157.297	126.931	98.862	149.418	138.646	124.881		7.02106	7.11418	7.29735	6.9879	6.62734	7.22321	7.11526	6.96441
Btf3	81.989	138.261	155.318	140.252	70.698	154.381	157.223	159.387		6.35737	7.11125	7.27908	7.13187	6.1436	7.27035	7.29666	7.31639
Cyb5r3	198.731	138.233	129.831	149.229	122.794	112.807	117.18	106.267		7.63467	7.11096	7.02049	7.22138	6.94009	6.81771	6.87259	6.73155
Marcksl1	1120.26	138.183	94.656	398.898	1904.12	831.034	737.833	1254.7		10.1296	7.11044	6.56462	8.63987	10.8949	9.69876	9.52715	10.2931
Ubl3	139.118	138.159	123.811	254.467	159.839	97.844	83.765	106.179		7.12016	7.11019	6.952	7.99133	7.32048	6.61241	6.38828	6.73036
Trim28	96.294	138.023	141.808	133.924	48.541	93.178	90.416	118.411		6.58937	7.10876	7.14779	7.06527	5.60113	6.54192	6.49851	6.88766
Plod1	131.073	138.014	148.106	127.675	96.116	80.103	85.264	66.439		7.03423	7.10867	7.21048	6.99633	6.58671	6.32379	6.41386	6.05396
Alyref	67.435	137.999	160.522	130.544	29.211	123.187	137.03	101.913		6.07543	7.10851	7.32663	7.0284	4.86844	6.94471	7.09835	6.6712
Metap2	95.997	137.983	155.192	128.471	64.531	120.208	116.151	125.804		6.58491	7.10834	7.27791	7.0053	6.01193	6.90939	6.85986	6.97504
Rtcb	94.977	137.837	143.978	118.772	68.935	140.719	136.564	125.221		6.56951	7.10682	7.16971	6.89205	6.10716	7.13668	7.09343	6.96833
Idh3g	114.02	137.832	145.219	95.166	58.342	101.195	92.285	70.406		6.83315	7.10677	7.18209	6.57238	5.86645	6.661	6.52803	6.13762
Idh3b	143.216	137.688	156.283	136.835	93.257	104.648	107.959	104.546		7.16205	7.10526	7.28802	7.0963	6.54314	6.7094	6.75434	6.70799
Ptgs2	337.661	137.541	95.764	101.679	1498.78	2526.23	2544.28	1654.78		8.39943	7.10372	6.5814	6.66787	10.5496	11.3028	11.313	10.6924
Nudt3	94.226	137.517	139.616	137.161	51.84	91.739	87.23	96.114		6.55806	7.10347	7.12532	7.09972	5.69599	6.51946	6.44675	6.58667
Stat1	253.513	137.292	131.246	127.45	520.192	170.004	188.317	121.03		7.98592	7.10111	7.03613	6.99379	9.0229	7.40942	7.55702	6.91922
Rpl15	75.216	136.776	148.553	131.048	52.932	143.1	136.553	132.408		6.23298	7.09567	7.21483	7.03396	5.72606	7.16088	7.09332	7.04884
H2-T24	188.753	136.675	152.807	106.362	282.031	139.139	178.938	85.891		7.56036	7.0946	7.25556	6.73283	8.13971	7.12038	7.48331	6.42443
Cd48	241.355	136.603	135.018	115.462	270.678	184.35	198.73	151.925		7.91501	7.09384	7.07701	6.85127	8.08043	7.5263	7.63467	7.24722
LOC102635781	57.139	136.401	111.772	198.945	39.88	156.949	115.358	219.575		5.83641	7.09171	6.80442	7.63623	5.31759	7.29415	6.84998	7.77857
Tap1	171.89	136.182	130.755	170.643	468.536	228.465	257.342	267.458		7.42534	7.0894	7.03072	7.41484	8.87202	7.83583	8.00754	8.06317
9530068E07Rik	119.888	136.159	121.153	151.157	176.639	149.811	146.396	140.884		6.90554	7.08915	6.92069	7.23991	7.46466	7.227	7.19373	7.13837
4930404N11Rik	132.034	136.074	122.084	152.504	35.703	32.357	43.08	24.514		7.04476	7.08825	6.93173	7.2527	5.15796	5.016	5.42895	4.61551
Gla	142.251	136.038	144.974	113.616	164.542	100.901	101.077	70.938		7.15229	7.08787	7.17965	6.82802	7.36231	6.65679	6.65932	6.14848
Stom	589.889	136.021	149.07	130.874	596.204	201.806	216.654	255.733		9.2043	7.08769	7.21984	7.03203	9.21966	7.65682	7.75925	7.9985
Rad21	125.128	136.001	142.323	112.418	89.026	117.634	114.907	98.204		6.96726	7.08748	7.15303	6.81273	6.47616	6.87816	6.84432	6.61771
Myeov2	157.843	135.968	147.475	146.959	103.391	146.084	127.464	121.582		7.30235	7.08713	7.20432	7.19927	6.69197	7.19066	6.99394	6.92578
Acat1	64.027	135.964	145.832	120.525	39.343	95.982	104.78	78.776		6.00061	7.08708	7.18817	6.91319	5.29804	6.58468	6.71122	6.29968
Ndufb7	153.184	135.842	150.693	134.66	79.039	122.66	120.951	107.134		7.25912	7.08578	7.23547	7.07318	6.30449	6.93852	6.91828	6.74327
Dars	67.89	135.791	142.227	115.377	38.299	126.567	117.433	113.044		6.08512	7.08525	7.15205	6.85022	5.25922	6.98375	6.87569	6.82074
Cadm1	240.469	135.716	165.094	73.156	142.765	56.171	74.807	41.119		7.90971	7.08445	7.36715	6.19291	7.1575	5.81174	6.2251	5.36175
Dhcr24	66.576	135.694	118.877	183.456	11.414	69.129	52.354	129.498		6.05692	7.08422	6.89333	7.51929	3.51275	6.11122	5.71022	7.01679
Limd2	163.562	135.693	137.131	133.756	98.524	76.676	110.656	66.531		7.35369	7.08421	7.09942	7.06346	6.6224	6.2607	6.78994	6.05595
Dync1i2	250.366	135.69	138.787	98.771	551.01	182.083	190.12	115.546		7.9679	7.08417	7.11673	6.62602	9.10594	7.50845	7.57077	6.85232
Ndufa13	165.151	135.543	155.675	154.372	97.969	122.149	122.57	126.98		7.36765	7.0826	7.2824	7.27027	6.61425	6.93249	6.93746	6.98846
Agpat6	79.712	135.41	130.46	178.473	53.802	115.486	121.047	161.323		6.31672	7.08119	7.02746	7.47956	5.74959	6.85157	6.91942	7.33381
Clptm1	126.555	135.299	132.393	158.01	93.293	127.325	133.336	156.016		6.98362	7.08	7.04868	7.30388	6.5437	6.99237	7.05892	7.28555
1110004F10Rik	106.952	135.134	141.799	123.032	82.142	127.364	119.108	98.05		6.74082	7.07824	7.1477	6.94289	6.36005	6.99281	6.89613	6.61545
Pmf1	89.645	135.089	160.665	100.661	42.981	109.338	114.791	80.415		6.48614	7.07777	7.32791	6.65336	5.42564	6.77265	6.84286	6.32939
Usf2	109.262	135.013	136.093	107.286	42.993	76.132	79.303	62.233		6.77165	7.07695	7.08845	6.74532	5.42603	6.25044	6.3093	5.95961
Cks1b	96.745	134.988	160.711	66.432	28.629	104.96	108.348	48.886		6.59611	7.07669	7.32833	6.0538	4.83943	6.7137	6.75953	5.61135
Asns	21.432	134.864	154.008	188.42	10.745	182.093	186.183	166.631		4.42166	7.07537	7.26686	7.55781	3.42562	7.50853	7.54058	7.38051
Sar1b	100.286	134.862	137.125	136.29	96.509	150.409	143.301	140.582		6.64797	7.07534	7.09935	7.09054	6.59258	7.23275	7.16291	7.13527
Mybbp1a	55.182	134.832	144.581	135.425	27.404	135.646	137.575	165.747		5.78613	7.07502	7.17574	7.08135	4.77632	7.0837	7.10407	7.37284
Trappc3	150.963	134.818	136.659	129.584	101.715	134.603	140.907	113.821		7.23805	7.07487	7.09444	7.01775	6.66839	7.07257	7.1386	6.83062
Kdelr1	125.009	134.799	128.632	120.471	72.479	89.784	97.954	103.065		6.96588	7.07466	7.0071	6.91254	6.17949	6.48839	6.61403	6.68742
Cyc1	112.388	134.667	140.919	139.275	80.219	113.97	117.326	123.754		6.81234	7.07325	7.13872	7.1218	6.32587	6.83251	6.87438	6.95134
Pid1	250.499	134.665	151.308	69.573	149.188	127.282	115.179	88.35		7.96866	7.07323	7.24134	6.12046	7.22099	6.99188	6.84773	6.46515
Os9	146.547	134.597	136.285	151.113	112.757	114.132	111.05	122.884		7.19522	7.0725	7.09049	7.23948	6.81708	6.83456	6.79507	6.94116
Usp18	364.722	134.432	155.996	116.468	1255.16	474.782	599.087	408.059		8.51065	7.07073	7.28537	6.86379	10.2936	8.89112	9.22662	8.67264
Ipo7	58.806	134.394	136.797	123.093	30.765	123.724	128.875	135.602		5.87789	7.07032	7.0959	6.94361	4.94322	6.95098	7.00983	7.08324
Rpl5	67.715	134.389	142.367	121.003	42.587	134.797	128.079	118.655		6.08141	7.07027	7.15347	6.9189	5.41233	7.07464	7.00089	6.89063
Psma4	107.486	134.386	142.995	148.989	127.568	162.723	154.195	167.033		6.74801	7.07024	7.15982	7.21906	6.99513	7.34627	7.26861	7.38399
Tusc3	78.303	134.352	138.734	141.383	59.462	124.012	115.217	121.732		6.291	7.06987	7.11618	7.14347	5.89389	6.95434	6.84821	6.92756
Hspe1	49.535	134.246	148.286	163.047	27.036	120.816	112.935	149.36		5.63039	7.06873	7.21224	7.34915	4.75682	6.91666	6.81935	7.22265
Cmpk1	150.147	134.117	145.882	104.814	134.872	132.254	122.919	77.915		7.23023	7.06735	7.18866	6.71169	7.07545	7.04716	6.94157	6.28383
Ifi202b	407.364	134.053	155.029	126.985	1257.41	483.019	551.396	368.612		8.67017	7.06666	7.2764	6.98851	10.2962	8.91593	9.10695	8.52596
Suclg1	96.645	133.743	144.602	106.597	58.556	92.846	97.736	76.702		6.59463	7.06332	7.17594	6.73602	5.87176	6.53676	6.61081	6.26119
Scarb2	117.584	133.732	135.751	123.525	113.895	118.661	119.506	94.445		6.87755	7.0632	7.08482	6.94866	6.83156	6.8907	6.90094	6.56141
Csde1	182.08	133.719	135.998	150.317	188.348	194.468	183.269	186.844		7.50843	7.06306	7.08744	7.23186	7.55726	7.60339	7.51782	7.54569
Ccny	87.63	133.712	137.308	126.492	33.375	58.437	61.208	69.05		6.45335	7.06298	7.10128	6.9829	5.06069	5.8688	5.93565	6.10957
Syk	268.78	133.638	108.552	82.45	208.321	163.303	168.826	86.318		8.07028	7.06219	6.76224	6.36545	7.70266	7.35141	7.39939	6.43159
Arf6	157.479	133.596	141.412	133.618	118.507	92.538	97.812	108.359		7.29902	7.06173	7.14376	7.06197	6.88883	6.53197	6.61194	6.75968
Kars	90.875	133.565	148.47	139.708	127.958	137.945	148.691	158.444		6.50582	7.0614	7.21403	7.12627	6.99953	7.10795	7.21617	7.30783
Commd6	107.589	133.561	138.493	136.542	55.113	95.931	95.127	87.981		6.74938	7.06135	7.11366	7.0932	5.78432	6.58392	6.57178	6.45912
Srm	24.863	133.414	148.105	123.421	4.048	101.895	102.596	118.912		4.63596	7.05977	7.21048	6.94744	2.01719	6.67094	6.68084	6.89375
Eif2s1	69.903	133.3	143.628	136.311	73.113	164.415	153.822	162.704		6.12728	7.05853	7.16619	7.09076	6.19206	7.3612	7.26512	7.3461
Arl4c	35.936	133.243	131.028	193.81	5.091	124.068	77.259	176.067		5.16737	7.05792	7.03373	7.5985	2.34782	6.95499	6.27163	7.45998
Isy1	52.358	133.165	144.71	163.957	45.796	116.816	121.989	120.035		5.71033	7.05707	7.17703	7.35718	5.51714	6.86809	6.93061	6.90731
Dap	169.955	133.157	117.803	118.416	93.867	85.495	74.847	80.632		7.40901	7.05698	6.88023	6.88772	6.55255	6.41777	6.22587	6.33327
Nadk	239.283	132.879	132.763	135.407	137.922	136.069	145.454	109.227		7.90257	7.05397	7.0527	7.08116	7.10771	7.0882	7.18442	6.77119
Mdfic	117.76	132.798	122.247	157.007	289.777	150.496	126.064	158.203		6.8797	7.05309	6.93365	7.29468	8.1788	7.23359	6.97802	7.30563
Slmo2	87.652	132.798	133.32	129.338	64.973	133.969	140.028	144.469		6.45372	7.05309	7.05875	7.015	6.02176	7.06575	7.12958	7.17462
Lsm14a	124.412	132.729	134.088	119.017	169.138	127.761	141.183	124.441		6.95899	7.05234	7.06703	6.89502	7.40205	6.99731	7.14142	6.95932
P2rx4	188.903	132.711	130.411	171.458	176.803	125.438	128.261	123.156		7.5615	7.05215	7.02692	7.42171	7.466	6.97084	7.00294	6.94435
Rasgef1b	281.63	132.455	102.448	88.183	262.207	123.065	127.548	47.56		8.13766	7.04936	6.67874	6.46243	8.03456	6.94328	6.99489	5.57169
Clns1a	58.583	132.416	147.288	118.076	29.22	116.002	107.153	113.347		5.87241	7.04894	7.2025	6.88357	4.8689	6.858	6.74353	6.8246
Selt	113.853	132.389	147.56	147.957	173.143	142.455	153.304	134.789		6.83103	7.04864	7.20515	7.20903	7.43582	7.15436	7.26025	7.07456
Hcls1	485.72	132.226	131.267	135.755	392.995	202.757	191.962	188.912		8.92398	7.04686	7.03636	7.08486	8.61837	7.66361	7.58468	7.56157
Mrpl20	125.251	132.185	142.722	136.938	75.386	134.729	147.633	141.222		6.96867	7.04641	7.15707	7.09737	6.23622	7.07391	7.20587	7.14182
Tgfbi	71.358	132.079	160.412	87.125	30.228	53.422	65.764	32.618		6.15701	7.04526	7.32564	6.44502	4.9178	5.73935	6.03923	5.02761
Egln1	44.45	131.887	126.357	140.727	10.214	85.716	81.714	97.742		5.4741	7.04316	6.98136	7.13675	3.35253	6.4215	6.35252	6.6109
Tgm2	99.129	131.864	68.529	379.585	122.669	336.363	122.57	651.015		6.63124	7.04291	6.09865	8.56828	6.93863	8.39387	6.93746	9.34655
Dnajc8	71.055	131.443	136.156	100.665	65.998	130.582	140.368	106.88		6.15086	7.03829	7.08912	6.65341	6.04435	7.02881	7.13307	6.73985
Tsn	85.291	131.397	140.415	134.139	57.359	111.206	112.885	132.209		6.41432	7.03779	7.13355	7.06759	5.84194	6.79709	6.8187	7.04668
Yme1l1	112.521	131.245	136.32	129.894	153.771	158.158	156.117	138.378		6.81404	7.03612	7.09086	7.02119	7.26464	7.30523	7.28649	7.11248
Uck2	13.515	130.981	125.23	144.196	2.938	67.772	61.432	98.39		3.75649	7.03322	6.96844	7.17189	1.55475	6.08261	5.94092	6.62044
Lman1	59.765	130.855	137.243	134.847	42.427	128.873	134.24	140.945		5.90123	7.03182	7.10058	7.07518	5.40693	7.00981	7.06867	7.13898
Sugt1	123.702	130.723	132.834	159.935	111.322	160.769	151.193	194.683		6.95072	7.03036	7.05349	7.32134	6.7986	7.32884	7.24024	7.60498
Mrc1	117.593	130.125	149.545	49.941	71.237	47.564	54.775	21.412		6.87766	7.02376	7.22443	5.64217	6.15455	5.57179	5.77545	4.42037
Rpa1	60.788	130.117	126.577	127.781	20.46	66.723	63.848	70.238		5.92571	7.02367	6.98388	6.99753	4.35474	6.0601	5.99658	6.13419
Nfkb1	209.906	130.047	94.004	168.641	322.91	305.209	322.711	223.271		7.7136	7.02289	6.55464	7.39781	8.33499	8.25365	8.3341	7.80265
Puf60	106.217	130.01	135.655	127.691	59.791	131.31	133.939	133.347		6.73087	7.02248	7.0838	6.99651	5.90185	7.03684	7.06543	7.05904
Pgp	32.969	129.871	98.909	182.927	4.742	95.054	69.799	120.178		5.04306	7.02093	6.62803	7.51513	2.24548	6.57068	6.12513	6.90903
Blvrb	229.599	129.727	114.537	127.557	98.371	75.479	71.839	67.685		7.84297	7.01934	6.83967	6.995	6.62017	6.238	6.1667	6.08077
Ganab	97.976	129.593	123.561	104.088	68.332	103.66	107.62	87.591		6.61435	7.01784	6.94909	6.70165	6.09449	6.69571	6.7498	6.45272
Smox	29.742	129.542	100.72	208.705	15.77	97.778	92.071	139.936		4.89441	7.01728	6.6542	7.70532	3.97915	6.61144	6.52468	7.12862
Nub1	170.098	129.357	106.807	72.801	295.174	149.752	148.758	92.631		7.41023	7.01522	6.73886	6.18588	8.20542	7.22643	7.21683	6.53343
Kcnn4	97.048	129.347	145.395	79.74	28.777	95.125	91.173	107.655		6.60063	7.01511	7.18383	6.31722	4.84684	6.57176	6.51054	6.75028
Cast	137.311	129.266	115.744	126.021	114.442	99.865	90.359	105.004		7.1013	7.01419	6.8548	6.97752	6.83848	6.64191	6.49759	6.7143
Chmp3	137.817	129.072	141.267	129.506	79.934	92.565	98.353	78.064		7.10661	7.01204	7.14228	7.01687	6.32073	6.5324	6.6199	6.28658
Idh3a	63.646	128.725	138.206	113.748	37.598	90.912	101.65	100.492		5.99201	7.00814	7.11067	6.8297	5.23258	6.50641	6.66747	6.65094
Smim7	94.057	128.706	132.783	162.699	71.882	137.871	127.3	162.385		6.55546	7.00794	7.05293	7.34606	6.16757	7.10718	6.99209	7.34327
Gnai3	91.38	128.606	129.527	152.948	86.04	191.103	166.264	277.709		6.5138	7.00682	7.01711	7.2569	6.42694	7.57821	7.37733	8.11743
Txn2	120.337	128.515	139.352	143.842	49.8	100.507	104.482	110.126		6.91094	7.00579	7.12259	7.16834	5.63808	6.65116	6.70711	6.78301
1700025G04Rik	39.261	128.507	113.545	223.762	2.924	68.608	69.133	114.875		5.29504	7.00571	6.82712	7.80582	1.54781	6.1003	6.11131	6.84392
Ube2q1	146.579	128.501	134.332	125.995	108.927	136.284	125.519	120.912		7.19554	7.00564	7.06966	6.97722	6.76722	7.09047	6.97177	6.91782
Ugt1a7c	97.669	128.48	139.108	121.226	55.908	92.98	95.49	84.508		6.60982	7.0054	7.12006	6.92155	5.80499	6.53884	6.57728	6.40101
Kdelr2	79.971	128.442	127.593	152.242	31.465	112.711	113.498	150.922		6.3214	7.00498	6.99541	7.25022	4.97569	6.81648	6.82652	7.23766
Ubtf	48.66	128.425	141.495	115.663	25.12	102.935	106.48	115.996		5.60466	7.00479	7.1446	6.85379	4.65076	6.68559	6.73445	6.85794
Aamp	136.739	128.326	130.296	127.042	83.967	139.751	118.135	151.209		7.09528	7.00366	7.02565	6.98917	6.39175	7.12671	6.88429	7.2404
Acat2	34.369	128.239	104.138	112.767	9.261	107.7	82.479	72.225		5.10303	7.0027	6.70235	6.8172	3.21116	6.75088	6.36596	6.17442
Uqcrfs1	123.302	128.208	131.748	120.913	105.609	157.327	130.501	163.367		6.94605	7.00234	7.04164	6.91783	6.72259	7.29762	7.02792	7.35198
Hk1	130.762	128.153	108.896	148.063	169.353	114.195	101.457	115.449		7.03079	7.00172	6.76681	7.21007	7.40389	6.83536	6.66473	6.85111
Tex261	84.067	128.073	145.412	182.397	33.192	95.246	89.233	119.286		6.39347	7.00082	7.184	7.51094	5.05275	6.57358	6.47951	6.89828
Gm5879	65.071	128.061	144.965	110.134	33.764	110.205	116.09	96.832		6.02395	7.00068	7.17956	6.78312	5.07743	6.78405	6.85911	6.59741
Cmtm7	151.256	128.036	148.044	130.438	131.153	87.732	96.284	76.123		7.24085	7.0004	7.20989	7.02722	7.03511	6.45502	6.58923	6.25027
Mdm2	125.479	128.015	142.463	126.265	413.232	296.891	355.698	165.838		6.9713	7.00017	7.15444	6.98031	8.69081	8.21379	8.47451	7.37363
BC031181	136.873	127.959	135.093	124.006	107.84	147.071	134.408	139.268		7.09669	6.99954	7.07781	6.95426	6.75275	7.20037	7.07047	7.12172
Noc2l	58.162	127.794	141.187	125.352	23.648	101.245	100.274	122.241		5.86201	6.99767	7.14146	6.96984	4.56366	6.6617	6.6478	6.93359
Scarb1	83.589	127.771	127.775	122.472	31.747	70.57	67.779	70.225		6.38523	6.99742	6.99747	6.93631	4.98854	6.14099	6.08277	6.13392
Gm2a	151.977	127.683	114.387	114.372	96.125	86.244	82.3	74.225		7.24771	6.99643	6.83778	6.83759	6.58684	6.43035	6.36283	6.21383
Map2k3	61.127	127.626	112.645	121.715	35.119	71.313	73.612	59.868		5.93374	6.99578	6.81564	6.92736	5.13419	6.15609	6.20187	5.90373
Rps10	82.908	127.585	136.192	125.141	51.554	126.308	120.313	108.947		6.37343	6.99531	7.0895	6.96741	5.68802	6.98081	6.91065	6.76748
Eef1e1	65.599	127.584	150.534	122.639	42.124	210.479	195.453	219.184		6.0356	6.9953	7.23395	6.93827	5.39657	7.71754	7.61068	7.776
Pitrm1	54.093	127.527	133.263	133.124	46.708	197.439	219.749	196.619		5.75738	6.99465	7.05814	7.05662	5.5456	7.62526	7.77971	7.61926
Drg1	101.384	127.504	142.894	131.563	65.996	143.286	131.233	146.62		6.66369	6.9944	7.1588	7.03961	6.04431	7.16275	7.03598	7.19593
Mpp6	59.025	127.418	153.925	124.577	35.41	94.495	111.92	94.145		5.88326	6.99343	7.26608	6.96089	5.14608	6.56217	6.80632	6.55682
Pgrmc2	44.371	127.407	106.595	139.201	18.773	85.236	71.503	92.204		5.47154	6.9933	6.736	7.12103	4.23062	6.4134	6.15993	6.52675
C1d	93.522	127.389	128.172	131.054	67.822	124.842	131.046	130.901		6.54724	6.9931	7.00194	7.03402	6.08369	6.96396	7.03393	7.03233
Il10rb	209.098	127.2	133.749	137.971	143.289	158.365	159.282	136.885		7.70803	6.99096	7.06338	7.10822	7.16279	7.30711	7.31544	7.09682
Ppt1	148.251	127.109	136.337	84.455	102.515	79.783	86.146	54.104		7.2119	6.98993	7.09103	6.40012	6.67969	6.31802	6.42871	5.75766
Eif4a1	77.322	126.959	126.818	115.148	44.912	121.251	122.814	125.336		6.2728	6.98821	6.98661	6.84735	5.48902	6.92185	6.94033	6.96965
Pdcd6ip	159.536	126.896	131.402	122.436	142.808	114.455	118.9	113.805		7.31773	6.9875	7.03784	6.93589	7.15794	6.83864	6.8936	6.83042
Pcmt1	101.119	126.852	127.285	133.256	97.5	131.889	127.727	125.122		6.65991	6.987	6.99192	7.05806	6.60733	7.04318	6.99692	6.96719
Gmfb	106.202	126.788	145.655	123.882	67.271	127.556	128.834	140.829		6.73067	6.98628	7.18642	6.95283	6.07192	6.99498	7.00937	7.1378
Myh9	129.958	126.761	124.322	119.209	51.135	67.694	70.065	68.191		7.0219	6.98597	6.95794	6.89734	5.67623	6.08096	6.13062	6.09151
Urm1	75.683	126.687	133.306	199.902	39.755	100.024	102.433	163.722		6.24189	6.98512	7.0586	7.64315	5.31308	6.64421	6.67854	7.3551
Cops2	92.728	126.545	133.255	124.575	100.638	156.835	161.291	142.595		6.53493	6.9835	7.05805	6.96087	6.65303	7.2931	7.33353	7.15578
Cxcl2	2010.72	126.513	60.32	216.527	1080.56	3114.63	2578.68	3004.08		10.9735	6.98314	5.91457	7.75841	10.0776	11.6049	11.3324	11.5527
Gsr	98.047	126.372	123.727	99.201	44.217	88.932	85.846	54.054		6.6154	6.98153	6.95102	6.63228	5.46652	6.47462	6.42369	5.75632
Plekho2	278.073	126.37	89.257	105.362	222.013	51.917	48.561	34.769		8.11932	6.98151	6.4799	6.71921	7.7945	5.69813	5.60173	5.11974
Dnajc9	48.42	126.33	136.175	146.763	12.636	82.312	92.175	100.371		5.59754	6.98106	7.08932	7.19734	3.65946	6.36304	6.52631	6.6492
Adam10	67.152	126.288	120.815	157.629	44.055	82.388	89.18	78.791		6.06935	6.98058	6.91665	7.30039	5.46123	6.36437	6.47864	6.29995
Ndufb10	117.142	126.233	140.372	101.386	62.967	89.502	91.024	74.882		6.87211	6.97994	7.13312	6.66372	5.97652	6.48385	6.50818	6.22654
LOC102638183	59.041	126.176	148.356	114.934	41.231	118.36	140.129	119.085		5.88364	6.9793	7.21292	6.84466	5.36565	6.88704	7.13061	6.89585
Ewsr1	99.859	125.977	124.81	93.258	70.636	112.792	121.036	111.541		6.64182	6.97702	6.96359	6.54315	6.14233	6.81752	6.91929	6.80143
Ppa1	43.136	125.969	135.409	146.699	105.023	153.514	154.807	247.806		5.43083	6.97692	7.08117	7.19672	6.71456	7.26223	7.27433	7.95307
Lig1	60.531	125.919	127.651	106.234	23.869	76.195	78.948	74.561		5.9196	6.97635	6.99607	6.73109	4.57707	6.25162	6.30283	6.22036
Fkbp8	166.718	125.882	134.259	135.719	97.516	114.263	111.498	115.487		7.38127	6.97593	7.06888	7.08448	6.60757	6.83622	6.80087	6.85159
Gng5	137.875	125.857	126.77	137.484	88.879	111.38	137.997	117.121		7.10722	6.97564	6.98607	7.10312	6.47377	6.79935	7.10849	6.87185
Mtap	37.334	125.725	128.742	143.062	12.251	141.818	113.857	217.023		5.22242	6.97413	7.00834	7.16049	3.61485	7.14789	6.83108	7.76171
Snrpb2	110.351	125.662	143.408	108.172	107.823	141.886	151.56	134.439		6.78596	6.97341	7.16399	6.75718	6.75251	7.14859	7.24375	7.07081
Kcnab2	92.461	125.571	141.838	118.004	21.516	38.29	41.621	41.469		6.53077	6.97236	7.1481	6.88269	4.42734	5.25889	5.37925	5.37398
Coro1c	144.533	125.497	127.4	104.444	26.256	41.928	50.471	50.607		7.17525	6.97151	6.99322	6.70659	4.7146	5.38984	5.65737	5.66125
Necap2	227.918	125.091	138.264	156.296	156.357	126.952	124.696	161.416		7.83237	6.96684	7.11128	7.28814	7.2887	6.98814	6.96227	7.33464
U2af2	71.116	125.058	137.088	122.33	42.335	113.646	124.079	128.303		6.15211	6.96646	7.09896	6.93463	5.40377	6.82841	6.95511	7.00341
Abcf1	79.368	125.052	122.378	142.119	58.43	124.026	125.169	142.395		6.31049	6.96639	6.93519	7.15096	5.86864	6.9545	6.96774	7.15375
Edem1	148.454	124.903	115.932	112.299	117.058	103.524	104.908	90.919		7.21388	6.96467	6.85713	6.81121	6.87108	6.69383	6.71299	6.50652
Smc4	106.878	124.892	134.313	87.655	55.48	91.732	99.461	50.187		6.73982	6.96454	7.06946	6.45377	5.7939	6.51935	6.63606	5.64923
Pih1d1	105.44	124.861	136.784	116.645	65.613	124.636	131.229	111.901		6.72028	6.96418	7.09575	6.86598	6.03591	6.96158	7.03594	6.80608
2810428I15Rik	131.813	124.786	138.645	119.108	58.75	91.618	95.057	84.862		7.04235	6.96331	7.11525	6.89612	5.87651	6.51756	6.57071	6.40704
Dhx15	89.894	124.726	131.882	122.147	67.203	121.12	120.01	128.971		6.49015	6.96262	7.0431	6.93247	6.07044	6.92029	6.90701	7.01091
Tmed7	105.94	124.69	123.322	145.067	93.756	123.659	123.556	132.69		6.72711	6.9622	6.94629	7.18057	6.55084	6.95023	6.94902	7.05192
Slc15a3	460.209	124.554	81.4	394.612	753.076	237.091	184.459	394.022		8.84614	6.96063	6.34696	8.62429	9.55665	7.88929	7.52716	8.62213
Etfb	147.141	124.47	122.318	133.921	70.354	128.928	112.54	109.098		7.20105	6.95965	6.93449	7.06523	6.13656	7.01042	6.8143	6.76948
Ubap2l	101.192	124.455	124.805	97.768	82.599	103.467	120.193	89.609		6.66095	6.95948	6.96353	6.61129	6.36805	6.69303	6.90921	6.48558
Oas1a	222.626	124.028	149.032	148.784	407.307	289.097	328.749	295.021		7.79848	6.95453	7.21948	7.21707	8.66997	8.17541	8.36084	8.20467
Vamp4	102.084	123.891	119.484	103.795	39.882	57.629	50.092	52.94		6.67361	6.95293	6.90067	6.6976	5.31768	5.84873	5.64652	5.72629
Pttg1ip	89.098	123.857	116.032	146.833	44.985	88.39	85.935	110.899		6.47732	6.95253	6.85837	7.19803	5.49136	6.46581	6.42517	6.79311
Supt16	49.756	123.699	128.21	109.435	30.549	105.237	109.489	117.427		5.6368	6.9507	7.00236	6.77392	4.93303	6.7175	6.77464	6.87562
Fau	89.141	123.695	129.665	125.261	49.595	134.619	117.769	121.619		6.47801	6.95064	7.01865	6.9688	5.63214	7.07274	6.87981	6.92622
Ugdh	81.537	123.671	100.195	91.695	85.304	76.975	73.235	56.015		6.34937	6.95036	6.64666	6.51877	6.41454	6.26632	6.19445	5.80775
Rnf10	127.249	123.613	128.25	138.334	93.999	115.432	118.489	141.794		6.99151	6.94969	7.00281	7.11201	6.55457	6.8509	6.88861	7.14766
Hmgcs1	116.916	123.381	110.191	88.983	79.105	92.603	87.375	83.104		6.86933	6.94698	6.78386	6.47546	6.3057	6.53298	6.44915	6.37685
Nfya	63.394	123.306	113.065	123.137	48.317	87.655	96.164	106.613		5.98627	6.9461	6.82101	6.94412	5.59446	6.45377	6.58743	6.73624
TrnS1	105.428	123.303	106.916	82.414	87.337	101.712	112.429	80.156		6.72012	6.94606	6.74033	6.36481	6.44852	6.66834	6.81287	6.32473
Tubb6	104.248	123.279	130.463	163.39	34.739	112.418	100.354	209.912		6.70388	6.94579	7.0275	7.35218	5.11849	6.81272	6.64895	7.71364
Uqcr11	98.369	122.979	139.575	131.154	43.475	103.618	100.201	105.98		6.62013	6.94226	7.1249	7.03511	5.44212	6.69513	6.64675	6.72765
Kpna4	62.209	122.961	129.72	157.892	105.316	130.203	146.252	162.77		5.95905	6.94206	7.01925	7.30279	6.71858	7.02462	7.19231	7.34669
LOC101055915	58.99	122.895	140.608	109.557	32.798	123.867	121.663	101.744		5.88239	6.94128	7.13553	6.77554	5.03554	6.95264	6.92675	6.6688
Mvd	50.58	122.774	91.077	118.536	6.103	103.854	68.267	76.184		5.66048	6.93986	6.50901	6.88918	2.60961	6.69841	6.09312	6.25141
Ugp2	111.528	122.765	119.843	148.734	70.619	96.062	84.655	114.074		6.80127	6.93975	6.905	7.21659	6.14197	6.58589	6.40353	6.83383
Etfa	91.118	122.734	120.576	112.973	78.522	121.04	117.434	101.873		6.50967	6.93939	6.9138	6.81984	6.29503	6.91934	6.87571	6.67063
Slbp	56.251	122.676	129.813	126.718	25.256	100.16	108.385	116.519		5.8138	6.93871	7.0203	6.98548	4.65854	6.64616	6.76002	6.86442
Smu1	97.777	122.599	128.196	112.615	107.466	150.175	143.199	139.238		6.61143	6.93781	7.00221	6.81525	6.74774	7.23051	7.16188	7.12141
Srrt	95.586	122.534	137.429	107.768	61.153	100.536	112.899	92.6		6.57872	6.93704	7.10254	6.75179	5.93435	6.65157	6.81889	6.53293
Papola	89.665	122.512	127.013	171.12	70.698	106.517	118.954	151.029		6.48648	6.93679	6.98884	7.41887	6.14361	6.73494	6.89426	7.23868
Neat1	114.6	122.278	108.856	105.621	53.933	55.352	50.509	39.381		6.84047	6.93403	6.76627	6.72276	5.75309	5.79056	5.65848	5.29942
Maz	72.462	122.276	125.256	101.727	13.849	79.238	97.661	74.56		6.17915	6.934	6.96874	6.66856	3.79175	6.30812	6.60971	6.22033
Rplp2	73.192	122.171	126.9	112.552	45.585	107.659	108.612	109.09		6.19362	6.93275	6.98754	6.81445	5.51048	6.75033	6.76304	6.76938
Cnpy3	59.143	122.048	122.012	109.968	19.903	54.493	56.709	64.714		5.88614	6.9313	6.93088	6.78094	4.31491	5.76801	5.82552	6.016
Lmo4	160.402	121.905	145.574	94.552	200.74	167.932	234.827	78.927		7.32555	6.92962	7.1856	6.56303	7.64918	7.39173	7.87545	6.30245
Slc38a10	95.961	121.884	116.703	118.487	44.111	74.947	75.222	78.056		6.58438	6.92937	6.8667	6.88859	5.46305	6.22781	6.23308	6.28644
Psmb10	434.299	121.878	137.297	125.405	763.775	271.732	295.709	169.747		8.76254	6.9293	7.10115	6.97046	9.577	8.08604	8.20803	7.40724
Cdk5rap2	96.452	121.442	131.529	122.388	73.719	111.841	111.637	121.992		6.59174	6.92412	7.03924	6.93532	6.20397	6.8053	6.80267	6.93064
Chmp2a	151.004	121.441	128.45	153.892	151.223	143.123	132.492	153.096		7.23845	6.92412	7.00506	7.26577	7.24053	7.16111	7.04976	7.2583
Dnajc7	120.892	121.356	128.968	104.163	136.788	108.825	106.192	91.962		6.91757	6.9231	7.01087	6.70269	7.09579	6.76587	6.73054	6.52296
Copb2	104.659	121.308	123.548	123.438	98.046	115.703	113.01	113.893		6.70956	6.92254	6.94893	6.94765	6.61538	6.85428	6.82031	6.83153
Hif1a	76.58	121.297	110.559	147.738	107.813	215.942	201.318	297.634		6.25889	6.9224	6.78868	7.2069	6.75239	7.7545	7.65334	8.2174
Sav1	84.15	121.182	103.426	143.666	141.973	186.908	201.37	143.491		6.39489	6.92103	6.69245	7.16658	7.14947	7.54619	7.65371	7.16482
Tra2a	89.599	121.03	117.275	120.284	185.17	120.954	140.161	152.531		6.48541	6.91923	6.87375	6.91031	7.53271	6.91832	7.13094	7.25295
TrnP	66.891	120.885	88.01	84.081	56.32	98.774	99.15	67.253		6.06373	6.91749	6.45959	6.3937	5.81558	6.62605	6.63154	6.07153
Vps28	154.534	120.817	130.546	104.056	103.536	115.193	112.815	85.584		7.27178	6.91668	7.02842	6.70122	6.69398	6.84791	6.81782	6.41927
Emc10	82.216	120.719	122.867	133.072	41.913	97.599	101.992	101.939		6.36135	6.91551	6.94095	7.05606	5.38934	6.6088	6.67231	6.67157
Mpdu1	102.701	120.718	118.422	136.678	45.882	102.174	98.651	88.887		6.68231	6.9155	6.8878	7.09464	5.51987	6.67488	6.62426	6.47391
Vapb	141.39	120.66	114.521	111.772	89.584	84.064	92.541	90.851		7.14354	6.91481	6.83947	6.80441	6.48517	6.39342	6.53202	6.50543
Aco2	104.126	120.64	125.618	113.787	81.568	104.473	108.406	99.647		6.70218	6.91456	6.9729	6.83019	6.34993	6.70698	6.7603	6.63875
Cops4	78.9	120.596	120.513	103.67	52.852	93.442	91.466	79.786		6.30196	6.91404	6.91304	6.69585	5.7239	6.546	6.51517	6.31807
Cdc42se2	158.895	120.545	137.744	120.984	58.234	60.59	73.638	81.808		7.31193	6.91343	7.10584	6.91867	5.8638	5.92101	6.20238	6.35417
Rbm8a	83.062	120.534	126.175	108.366	66.476	136.321	133.217	135.724		6.37611	6.9133	6.97928	6.75976	6.05476	7.09087	7.05764	7.08453
Ndufa10	119.955	120.37	125.554	115.173	73.863	100.418	106.285	95.93		6.90635	6.91134	6.97216	6.84766	6.20678	6.64987	6.73179	6.58391
Cxcl14	41.907	120.129	55.337	137.301	19.698	59.34	29.937	117.838		5.38912	6.90844	5.79016	7.1012	4.29998	5.89094	4.90384	6.88066
Bcap29	51.107	120.101	131.905	111.987	27.42	101.535	90.049	99.483		5.67546	6.90811	7.04336	6.80719	4.77716	6.66583	6.49264	6.63638
LOC105245868	76	120.035	129.857	106.658	45.077	112.681	109.236	88.12		6.24792	6.90731	7.02079	6.73685	5.49432	6.81611	6.7713	6.4614
Gm6252	69.425	119.963	129.962	116.666	43.132	117.977	116.941	105.928		6.11737	6.90644	7.02194	6.86624	5.4307	6.88236	6.86963	6.72694
Uba3	62.861	119.864	105.27	128.31	66.729	128.764	118.486	114.075		5.97409	6.90526	6.71795	7.00349	6.06024	7.00859	6.88857	6.83384
Hist1h2ao	98.333	119.862	141.014	43.95	11.178	53.573	51.47	15.439		6.6196	6.90523	7.13969	5.45778	3.4826	5.74344	5.68566	3.94855
Mir7657	379.177	119.803	103.164	95.947	752.484	432.142	425.582	408.894		8.56673	6.90452	6.68879	6.58417	9.55552	8.75536	8.73329	8.67558
B4galt5	81.429	119.735	97.71	182.092	242.735	218.92	219.905	338.375		6.34747	6.9037	6.61043	7.50852	7.92324	7.77426	7.78073	8.40248
Sdf2l1	104.379	119.699	122.574	204.442	44.453	76.448	81.972	152.059		6.70569	6.90326	6.93751	7.67554	5.47421	6.25641	6.35705	7.24849
Tfrc	72.112	119.654	138.013	144.573	27.538	155.568	158.045	210.417		6.17217	6.90272	7.10866	7.17565	4.78333	7.2814	7.30419	7.71711
Renbp	211.984	119.522	102.651	126.71	103.242	96.246	89.752	81.334		7.72781	6.90113	6.68161	6.98538	6.68988	6.58865	6.48788	6.34578
Ddx1	83.702	119.487	122.65	124.52	63.921	132.656	120.356	135.437		6.38718	6.90071	6.9384	6.96023	5.99821	7.05154	6.91117	7.08148
Hpgds	168.472	119.48	110.867	42.3	59.76	27.85	28.686	13.539		7.39636	6.90062	6.79269	5.40257	5.90111	4.79958	4.84226	3.75908
Fads1	63.305	119.131	99.504	131.064	11.817	45.209	43.389	70.417		5.98425	6.8964	6.63669	7.03413	3.56282	5.49855	5.43926	6.13785
Psmd3	100.153	119.066	129.938	130.224	57.563	118.717	113.191	135.505		6.64606	6.89562	7.02168	7.02485	5.84707	6.89139	6.82261	7.0822
Pin1	74.598	118.961	123.02	154.367	40.864	111.722	109.867	143.245		6.22107	6.89435	6.94275	7.27022	5.35277	6.80378	6.77962	7.16234
Frg1	106.987	118.838	124.414	114.43	85.845	147.779	132.467	151.207		6.74129	6.89285	6.959	6.83832	6.42367	7.2073	7.04949	7.24038
Hist1h2ap	95.493	118.822	150.562	43.206	12.038	53.37	50.609	16.601		6.57732	6.89266	7.23421	5.43315	3.58951	5.73795	5.66133	4.05318
Rassf4	495.685	118.718	81.48	119.645	623.184	303.006	344.187	259.782		8.95328	6.8914	6.34837	6.90262	9.28351	8.2432	8.42705	8.02116
Prkcsh	96.768	118.656	114.611	164.235	62.718	123.464	114.493	164.782		6.59646	6.89064	6.8406	7.35962	5.97082	6.94795	6.83912	7.36441
Otub1	109.983	118.548	124.349	126.871	90.485	112.658	117.755	125.654		6.78113	6.88933	6.95825	6.98722	6.49961	6.81581	6.87964	6.97331
Srsf11	76.132	118.458	127.911	133.597	58.424	132.922	131.785	148.168		6.25044	6.88823	6.999	7.06174	5.86849	7.05444	7.04205	7.21109
Amfr	92.686	118.415	115.721	113.1	62.764	124.265	123.339	104.554		6.53428	6.88771	6.8545	6.82145	5.97186	6.95728	6.94649	6.70811
Anxa3	336.62	118.388	121.619	122.065	241.119	184.46	153.455	125.402		8.39498	6.88737	6.92623	6.9315	7.9136	7.52716	7.26167	6.97042
Gm9840	116.351	118.33	134.815	109.135	81.351	129.915	131.329	108.625		6.86234	6.88668	7.07484	6.76996	6.3461	7.02142	7.03704	6.76321
Commd7	96.046	118.327	138.751	122.428	70.186	107.814	116.866	96.303		6.58566	6.88664	7.11635	6.93579	6.13311	6.75239	6.86871	6.58951
Acsl4	88.818	118.323	94.159	122.09	66.929	126.253	89.596	122.376		6.47279	6.88658	6.55703	6.9318	6.06455	6.98017	6.48537	6.93517
Nxf1	62.923	118.252	119.533	122.814	79.421	125.732	129.811	120.849		5.97551	6.88572	6.90127	6.94033	6.31144	6.97421	7.02027	6.91707
Rars	105.732	118.18	121.248	107.014	158.376	129.858	125.795	108.49		6.72427	6.88484	6.92182	6.74166	7.30721	7.02079	6.97493	6.76141
Mndal	297.148	118.176	136.956	89.95	876.228	374.116	426.149	228.022		8.21504	6.88479	7.09757	6.49105	9.77516	8.54734	8.73521	7.83303
Gm34865	62.012	118.025	124.828	101.255	39.43	138.098	116.948	109.103		5.95448	6.88294	6.9638	6.66185	5.30123	7.10955	6.86972	6.76955
Gosr2	82.77	118.008	86.301	176.695	68.789	141.968	109.675	200.548		6.37104	6.88274	6.43131	7.46512	6.1041	7.14943	6.7771	7.6478
2610507B11Rik	116.659	118.007	127.236	107.627	80.147	79.824	86.325	83.377		6.86615	6.88273	6.99137	6.7499	6.32457	6.31876	6.4317	6.38157
Rpl7l1	80.178	117.995	125.704	126.803	51.329	123.665	129.249	141.778		6.32514	6.88258	6.97389	6.98644	5.68171	6.95029	7.01401	7.14749
Mrpl11	77.943	117.995	130.161	132.409	43.616	120.772	114.505	133.963		6.28436	6.88258	7.02415	7.04885	5.44677	6.91614	6.83927	7.0657
Coro1a	395.312	117.844	147.266	77.206	86.052	23.065	25.614	11.913		8.62685	6.88074	7.20228	6.27065	6.42713	4.52765	4.67887	3.57449
Cyfip1	203.391	117.594	103.349	160.124	255.082	196.093	190.503	190.169		7.66811	6.87766	6.69138	7.32305	7.99482	7.6154	7.57367	7.57114
Mrpl17	65.871	117.588	125.181	142.822	35.92	101.312	104.86	124.432		6.04158	6.8776	6.96788	7.15807	5.16674	6.66266	6.71232	6.95922
Nt5dc2	74.457	117.565	134.453	121.751	22.862	38.935	58.076	42.259		6.21833	6.87731	7.07095	6.92779	4.51491	5.28301	5.85988	5.4012
Casp1	362.355	117.504	127.612	109.455	921.605	247.072	275.491	168.196		8.50126	6.87657	6.99562	6.7742	9.84801	7.94878	8.10586	7.394
Txnl4a	78.536	117.397	130.762	143.731	42.481	110.625	107.989	119.132		6.29528	6.87525	7.0308	7.16722	5.40876	6.78954	6.75474	6.89642
Elof1	89.765	117.307	134.521	131.703	44.624	116.375	117.19	134.454		6.48808	6.87414	7.07169	7.04115	5.47975	6.86264	6.87271	7.07097
Hars	106.516	117.277	126.866	121.852	67.854	107.315	113.395	103.568		6.73493	6.87378	6.98716	6.92899	6.08437	6.7457	6.82521	6.69443
Nop16	36.891	117.214	131.959	133.506	9.999	105.05	104.183	145.34		5.20521	6.873	7.04395	7.06076	3.32171	6.71493	6.70298	7.18329
Csnk1d	92.917	117.147	102.759	123.327	101.591	99.719	91.267	111.638		6.53787	6.87218	6.68313	6.94635	6.66663	6.6398	6.51202	6.80268
Ube2c	180.959	117.052	143.847	61.461	59.31	78.028	99.8	26.948		7.49952	6.87101	7.16839	5.94161	5.89021	6.28593	6.64097	4.75209
Tomm40	69.793	116.738	119.547	125.229	33.882	94.158	92.84	122.498		6.125	6.86713	6.90144	6.96842	5.08245	6.55702	6.53668	6.93662
Smc6	59.712	116.592	119.891	101.834	39.184	93.709	96.091	83.261		5.89996	6.86533	6.90559	6.67007	5.29218	6.55012	6.58634	6.37956
Nasp	29.243	116.442	114.991	113.431	8.95	75.354	74.822	98.42		4.87002	6.86346	6.84537	6.82568	3.16191	6.23561	6.22539	6.62089
Nudt4	66.691	116.273	115.834	125.865	20.952	107.034	123.371	107.986		6.05942	6.86137	6.85591	6.97573	4.38898	6.74193	6.94687	6.7547
Aurkaip1	110.327	116.222	120.945	124.799	61.395	111.563	109.773	110.643		6.78564	6.86074	6.9182	6.96346	5.94005	6.80171	6.77838	6.78977
Dynlt3	125.26	115.923	115.415	117.798	96.595	110.464	108.717	93.778		6.96878	6.85702	6.85069	6.88017	6.59387	6.78744	6.76443	6.55117
Gtf2e2	63.629	115.919	116.106	118.44	42.304	110.976	97.702	115.073		5.9916	6.85697	6.8593	6.88801	5.40271	6.79411	6.61031	6.8464
Psmd2	110.501	115.783	115.986	125.118	83.038	105.367	107.267	119.617		6.78791	6.85528	6.85781	6.96715	6.37571	6.71928	6.74506	6.90228
Mfsd11	89.258	115.781	110.991	117.666	23.861	57.652	66.838	44.548		6.47992	6.85525	6.7943	6.87856	4.57657	5.8493	6.0626	5.4773
Fam120a	105.341	115.706	126.617	108.791	54.268	66.535	79.801	73.804		6.71892	6.85432	6.98432	6.76542	5.76203	6.05604	6.31834	6.20562
Igf1	245.999	115.684	111.793	144.81	153.781	97.401	112.122	128.427		7.94251	6.85405	6.80469	7.17801	7.26473	6.60586	6.80893	7.00481
Vimp	140.903	115.68	119.436	177.522	83.94	128.674	115.436	186.579		7.13856	6.85399	6.9001	7.47185	6.39128	7.00757	6.85095	7.54364
Mlec	66.457	115.668	110.441	160.77	18.238	55.258	52.196	95.593		6.05435	6.85385	6.78713	7.32886	4.18885	5.78812	5.70587	6.57884
Evi2a	185.927	115.447	116.351	91.225	260.649	91.53	96.524	40.512		7.53859	6.85109	6.86234	6.51135	8.02596	6.51618	6.59281	5.34028
C920025E04Rik	141.228	115.35	110.709	144.93	176.191	121.514	135.851	142.648		7.14188	6.84988	6.79063	7.17921	7.461	6.92498	7.08588	7.15632
Ciapin1	84.58	115.308	104.741	138.506	65.831	162.801	139.081	144.728		6.40225	6.84935	6.71068	7.1138	6.0407	7.34696	7.11978	7.1772
Adipor1	134.547	115.182	117.925	109.989	50.795	86.773	84.863	85.21		7.07196	6.84777	6.88172	6.78121	5.66661	6.43917	6.40706	6.41295
Gsdmd	149.974	115.143	90.166	130.031	259.297	145.419	134.334	137.127		7.22857	6.84728	6.49451	7.02271	8.01846	7.18407	7.06968	7.09937
Apbb1ip	152.208	115.052	104.23	103.21	100.707	160.005	136.95	143.265		7.2499	6.84615	6.70363	6.68943	6.65402	7.32197	7.09751	7.16255
Jak2	164.886	115.038	106.172	116.956	620.717	558.676	617.129	470.103		7.36532	6.84597	6.73026	6.86983	9.27779	9.12587	9.26943	8.87683
Rpl23	76.988	114.884	119.667	96.742	51.616	111.47	109.237	98.38		6.26657	6.84403	6.90289	6.59607	5.68974	6.80052	6.77132	6.62029
Dda1	107.699	114.8	106.905	97.502	84.153	124.879	131.258	107.38		6.75086	6.84298	6.74019	6.60736	6.39494	6.96439	7.03626	6.74658
Casp3	50.017	114.721	111.87	80.387	117.097	63.16	67.662	45.938		5.64434	6.84199	6.80568	6.32889	6.87157	5.98095	6.08027	5.52162
Erp44	88.927	114.715	111.723	118.151	68.421	117.973	117.094	123.687		6.47455	6.84192	6.80379	6.88449	6.09636	6.88231	6.87152	6.95055
Snrnp25	71.042	114.676	124.82	107.862	39.919	78.189	101.865	74.482		6.15059	6.84142	6.9637	6.75304	5.31899	6.2889	6.67051	6.21882
Fyb	279.74	114.589	132.771	51.872	293.186	170.579	230.293	44.778		8.12794	6.84033	7.05279	5.6969	8.19567	7.41429	7.84733	5.48473
Ebp	52.227	114.515	112.678	117.18	26.819	78.014	70.374	83.295		5.70672	6.83939	6.81606	6.87259	4.74519	6.28565	6.13696	6.38017
Vars	45.463	114.489	118.895	91.301	18.63	97.957	109.675	65.754		5.50663	6.83906	6.89355	6.51256	4.21954	6.61407	6.77709	6.03901
Nop56	18.808	114.431	122.574	120.589	5.24	123.534	111.32	152.358		4.23326	6.83833	6.93751	6.91395	2.38959	6.94877	6.79857	7.25132
Eftud2	57.387	114.413	119.264	122.112	40.602	102.58	105.046	119.12		5.84266	6.8381	6.89802	6.93206	5.34347	6.6806	6.71488	6.89627
Emc3	85.857	114.328	115.909	150.172	58.303	99.542	104.539	136.154		6.42387	6.83703	6.85685	7.23048	5.86549	6.63723	6.7079	7.0891
Golt1b	58.375	114.166	122.227	110.992	29.151	113.179	93.334	115.411		5.86727	6.83498	6.93342	6.79431	4.86546	6.82246	6.54433	6.85064
Slc6a8	68.279	114.144	110.961	137.188	27.218	116.564	117.266	72.922		6.09337	6.83471	6.7939	7.10001	4.76649	6.86498	6.87364	6.18828
Azi2	144.727	114.087	119.524	124.839	345.18	202.7	226.177	175.486		7.1772	6.83399	6.90116	6.96392	8.4312	7.6632	7.82131	7.45521
Gm11974	17.069	114.038	125.908	162.623	8.784	182.872	175.374	198.731		4.09328	6.83337	6.97623	7.34538	3.13491	7.51469	7.45429	7.63468
Mrpl30	88.386	113.6	123.511	118.174	79.097	116.905	136.045	111.506		6.46575	6.82781	6.94849	6.88477	6.30555	6.86919	7.08794	6.80098
Rsrc2	80.274	113.386	109.809	106.612	64.324	129.654	129.52	146.473		6.32686	6.8251	6.77885	6.73622	6.0073	7.01852	7.01703	7.19449
Rdh11	63.27	113.243	102.375	107.436	27.558	96.497	82.361	158.972		5.98344	6.82328	6.67772	6.74733	4.7844	6.59242	6.36388	7.31263
Eif3e	73.152	113.127	121.662	102.318	60.459	114.597	114.314	102.116		6.19283	6.82179	6.92673	6.67692	5.91789	6.84043	6.83686	6.67406
Mesdc2	67.674	113.118	116.78	130.383	39.494	93.535	89.113	99.279		6.08054	6.82168	6.86764	7.02661	5.30355	6.54744	6.47757	6.63341
Phf10	41.495	113.061	108.958	118.452	21.273	111.458	122.366	84.725		5.37488	6.82096	6.76763	6.88816	4.41096	6.80035	6.93505	6.40471
Ndufs7	102.279	112.976	118.519	93.299	43.193	77.999	85.247	64.873		6.67637	6.81987	6.88898	6.5438	5.43272	6.28538	6.41357	6.01955
Gltscr2	88.2	112.933	125.3	95.789	66.075	118.77	117.048	110.567		6.46271	6.81932	6.96924	6.58179	6.04603	6.89203	6.87095	6.78877
Usp1	29.399	112.89	115.078	102.067	16.686	97.627	100.173	92.4		4.87768	6.81878	6.84647	6.67337	4.06054	6.60921	6.64636	6.52982
Gltp	180.859	112.843	120.705	88.154	65.32	43.077	56.351	40.102		7.49872	6.81818	6.91534	6.46195	6.02944	5.42884	5.81637	5.3256
Timm50	62.411	112.836	118.512	126.706	32.532	91.387	97.753	112.382		5.96373	6.81809	6.88889	6.98534	5.02379	6.51391	6.61107	6.81226
Jund	212.026	112.766	82.078	144.155	142.63	198.939	225.299	156.458		7.7281	6.81718	6.35893	7.17148	7.15614	7.63619	7.8157	7.28963
Rangap1	92.067	112.654	125.412	102.463	34.321	96.971	97.983	81.223		6.52461	6.81575	6.97053	6.67896	5.10104	6.59949	6.61447	6.34382
Azin1	83.019	112.641	112.993	117.376	69.809	133.589	110.106	139.042		6.37537	6.81559	6.82009	6.875	6.12534	7.06166	6.78275	7.11938
Aars	76.972	112.603	114.514	137.662	44.102	111.127	107.259	116.213		6.26626	6.8151	6.83938	7.10499	5.46276	6.79606	6.74495	6.86063
Dctn2	191.154	112.535	116.837	112.832	125.391	101.36	102.677	102.379		7.57859	6.81423	6.86835	6.81803	6.97028	6.66335	6.68197	6.67778
Rad23a	96.752	112.47	113.001	90.02	59.778	120.602	126.477	95.146		6.59622	6.8134	6.82019	6.49218	5.90155	6.91411	6.98273	6.57208
Hmga1	45.191	112.442	127.833	112.621	33.942	61.137	69.371	72.874		5.49796	6.81304	6.99812	6.81533	5.08499	5.93397	6.11626	6.18734
Wdr26	126.03	112.388	132.927	59.001	107.789	69.327	81.668	54.12		6.97763	6.81234	7.05449	5.88266	6.75207	6.11534	6.3517	5.75808
Nsdhl	47.236	112.355	91.441	119.394	21.618	88.998	72.479	94.302		5.56181	6.81192	6.51477	6.89958	4.43415	6.47571	6.17948	6.55921
Atg3	100.558	111.841	119.899	86.72	98.277	117.837	118.073	92.42		6.65189	6.80531	6.90568	6.43828	6.61879	6.88064	6.88353	6.53014
Napa	113.674	111.759	103.501	120.263	58.637	95.258	85.743	92.04		6.82876	6.80425	6.6935	6.91005	5.87375	6.57377	6.42195	6.52419
Bcl2a1a	175.686	111.74	80.613	297.675	377.096	547.218	438.404	554.295		7.45685	6.804	6.33294	8.21759	8.55879	9.09597	8.77612	9.11451
Ube2a	111.418	111.738	128.467	122.674	79.675	113.716	119.834	125.701		6.79984	6.80397	7.00526	6.93869	6.31605	6.82929	6.9049	6.97386
Plp2	87.189	111.738	117.678	116.595	48.958	90.17	95.141	96.63		6.44608	6.80397	6.87871	6.86537	5.61348	6.49458	6.57199	6.5944
Snd1	94.722	111.734	105.432	141.789	108.21	112.949	93.476	120.881		6.56562	6.80393	6.72016	7.1476	6.75769	6.81953	6.54652	6.91744
Mbd2	121.638	111.553	119.129	102.426	171.483	117.16	121.422	113.06		6.92645	6.80158	6.89638	6.67843	7.42192	6.87234	6.92389	6.82094
Pik3r5	200.438	111.275	99.765	95.219	317.82	247.865	274.982	173.097		7.64701	6.79798	6.64046	6.57317	8.31207	7.95341	8.10319	7.43544
Prpf19	67.005	111.27	122.015	96.791	30.393	73.468	71.302	76.856		6.06619	6.79792	6.93091	6.59679	4.92568	6.19904	6.15586	6.26408
Rab24	66.384	111.157	108.28	106.325	49.055	90.108	80.526	84.796		6.05277	6.79646	6.75863	6.73233	5.61634	6.49358	6.33139	6.40592
Mir5046	220.063	111.155	145.715	152.793	161.138	162.332	178.231	236.041		7.78177	6.79643	7.187	7.25543	7.33216	7.34281	7.47761	7.88289
Cript	105.904	110.978	106.862	101.08	83.437	96.187	99.985	86.686		6.72661	6.79414	6.7396	6.65936	6.38262	6.58777	6.64364	6.43774
Srprb	54.279	110.881	113.011	130.271	23.617	105.158	104.007	125.226		5.76233	6.79287	6.82031	7.02538	4.56178	6.71641	6.70054	6.96838
Gm21596	48.226	110.821	122.551	76.683	17.788	58.723	71.829	52.992		5.59175	6.79209	6.93724	6.26084	4.15286	5.87585	6.1665	5.72771
U2surp	55.416	110.565	106.421	99.944	54.766	96.075	92.992	100.615		5.79223	6.78875	6.73363	6.64305	5.77522	6.58609	6.53903	6.6527
Traf1	245.352	110.512	73.124	214.627	625.785	318.103	320.484	298.134		7.93871	6.78806	6.19227	7.74569	9.28952	8.31335	8.32411	8.21982
Wdr61	70.36	110.493	131.232	118.498	51.794	101.894	99.429	120.005		6.13668	6.7878	7.03598	6.88872	5.69471	6.67093	6.6356	6.90694
Pgls	126.819	110.431	119.977	99.067	49.742	84.789	86.831	82.136		6.98663	6.787	6.90662	6.63034	5.6364	6.4058	6.44014	6.35994
Dpp7	141.226	110.421	109.047	106.575	68.845	67.75	66.95	67.129		7.14186	6.78688	6.76881	6.73573	6.10527	6.08214	6.06501	6.06886
Zfand5	80.156	110.397	108.508	86.92	112.991	95.683	101.185	80.796		6.32473	6.78656	6.76166	6.44161	6.82007	6.58019	6.66085	6.33621
Cyb5b	48.086	110.304	119.761	114.666	27.16	118.841	105.436	104.532		5.58754	6.78534	6.90401	6.84129	4.7634	6.89289	6.72022	6.7078
D17Wsu92e	128.133	110.229	106.495	111.54	185.091	95.37	117.744	98.938		7.00149	6.78437	6.73464	6.80142	7.53209	6.57547	6.87951	6.62845
Rqcd1	59.857	110.214	104.914	131.623	34.522	81.418	81.63	101.158		5.90345	6.78417	6.71307	7.04027	5.10945	6.34728	6.35103	6.66047
Mcm5	78.221	110.173	116.022	109.219	21.651	60.304	62.966	73.251		6.28948	6.78363	6.85825	6.77108	4.43637	5.91418	5.97649	6.19478
Gm10257	66.386	110.168	113.845	82.627	45.358	125.243	123.951	97.79		6.0528	6.78357	6.83093	6.36855	5.50327	6.96859	6.95363	6.61162
Wdhd1	15.193	109.944	114.79	84.108	1.982	28.383	41.316	38.868		3.92536	6.78063	6.84285	6.39418	0.98677	4.82696	5.36861	5.2805
Ube2g2	76.479	109.888	98.006	150.685	40.864	101.863	83.274	120.332		6.257	6.77989	6.6148	7.23539	5.35277	6.67049	6.37979	6.91088
Sf3a2	47.996	109.865	117.113	99.52	21.925	92.422	96.38	100.392		5.58484	6.77958	6.87176	6.63692	4.4545	6.53016	6.59066	6.6495
Sfr1	100.17	109.853	109.445	95.495	91.99	107.823	100.771	128.452		6.64631	6.77944	6.77407	6.57736	6.5234	6.75252	6.65494	7.00509
Gpbp1	59.179	109.754	99.708	138.526	99.059	132.354	127.375	149.557		5.88702	6.77813	6.63963	7.11402	6.63021	7.04825	6.99293	7.22455
Txndc12	73.66	109.627	106.087	119.913	41.133	95.555	80.839	100.38		6.20282	6.77646	6.72911	6.90585	5.36223	6.57827	6.33698	6.64933
Slc25a11	137.15	109.537	113.479	100.132	67.942	91.406	84.239	71.254		7.09961	6.77528	6.82628	6.64576	6.08623	6.51422	6.39642	6.15491
Hdac2	63.486	109.453	110.441	110.257	41.066	118.581	107.277	121.888		5.98837	6.77417	6.78714	6.78473	5.35987	6.88973	6.74519	6.92941
Magt1	67.982	109.421	119.632	127.582	64.952	103.798	110.836	109.43		6.08709	6.77375	6.90245	6.99528	6.02131	6.69764	6.79228	6.77387
Prdx6	45.054	109.391	114.403	109.605	38.381	75.414	77.749	94.301		5.49358	6.77335	6.83798	6.77616	5.26233	6.23677	6.28076	6.5592
Grcc10	138.047	109.381	96.412	91.435	65.83	69.549	62.986	57.079		7.10902	6.77322	6.59114	6.51467	6.04068	6.11995	5.97696	5.83489
Ppp2cb	108.309	109.366	102.134	110.719	71.884	125.906	124.577	126.735		6.75901	6.77302	6.67432	6.79076	6.1676	6.97621	6.96089	6.98567
Pbdc1	86.788	109.331	112.597	118.018	42.443	99.169	93.958	107.088		6.43943	6.77256	6.81502	6.88287	5.40746	6.63182	6.55395	6.74265
Chtop	76.023	109.271	124.533	88.201	64.093	131.145	110.374	121.96		6.24836	6.77176	6.96039	6.46272	6.0021	7.03502	6.78626	6.93026
Pim1	132.466	109.248	97.662	79.266	287.919	226.962	210.088	125.719		7.04948	6.77146	6.60973	6.30864	8.16952	7.82631	7.71485	6.97406
2410006H16Rik	35.797	109.22	133.281	176.382	5.823	80.691	90.587	85.32		5.16175	6.77109	7.05833	7.46256	2.54187	6.33434	6.50123	6.41482
Copa	139.938	109.19	115.464	101.697	265.304	124.079	135.315	109.373		7.12864	6.77069	6.8513	6.66813	8.0515	6.95511	7.08018	6.77311
Rpl7a	73.65	109.096	125.243	102.575	40.641	105.507	110.426	98.745		6.20261	6.76946	6.96859	6.68053	5.34485	6.72119	6.78693	6.62564
Nudcd2	52.012	109.084	119.555	105.375	18.694	97.338	84.941	90.854		5.70077	6.7693	6.90153	6.71939	4.22452	6.60492	6.40839	6.50547
Alad	40.402	109.059	120.41	135.646	8.281	59.953	62.547	109.042		5.33637	6.76896	6.91181	7.0837	3.04976	5.90577	5.96686	6.76874
Imp4	62.521	109.056	109.246	124.825	26.896	84.867	82.184	100.466		5.96627	6.76893	6.77143	6.96376	4.7493	6.40714	6.36079	6.65057
Fh1	73.326	109.05	125.204	100.188	37.461	73.821	72.088	76.193		6.19625	6.76884	6.96814	6.64656	5.2273	6.20596	6.1717	6.25159
Ndufv1	78.821	109.038	107.578	99.719	41.974	96.218	97.967	86.03		6.30051	6.76869	6.74924	6.63979	5.39144	6.58824	6.61422	6.42677
Rnf19b	128.837	109.003	84.008	179.42	435.428	308.868	222.734	609.062		7.0094	6.76823	6.39245	7.4872	8.76629	8.27085	7.79918	9.25044
Mettl9	42.933	108.87	104.366	124.243	23.243	87.947	72.234	86.67		5.42401	6.76646	6.7055	6.95702	4.53871	6.45856	6.1746	6.43746
Fermt3	191.897	108.816	117.87	84.979	92.065	63.316	60.236	57.385		7.58418	6.76574	6.88106	6.40904	6.52458	5.9845	5.91255	5.84259
Pgrmc1	67.282	108.682	115	133.586	37.419	96.483	87.667	114.744		6.07214	6.76397	6.84549	7.06163	5.2257	6.5922	6.45396	6.84228
Sf3b5	77.354	108.657	116.973	107.614	43.877	94.266	98.797	97.415		6.2734	6.76364	6.87003	6.74972	5.45538	6.55866	6.6264	6.60607
Ppil1	32.939	108.607	123.099	106.131	12.103	82.771	89.722	93.674		5.04171	6.76297	6.94367	6.72971	3.59734	6.37105	6.48738	6.54958
Sp100	284.378	108.583	130.285	88.927	704.226	231.582	291.644	137.178		8.15167	6.76265	7.02553	6.47455	9.45989	7.85538	8.18806	7.09991
Snx12	101.242	108.526	106.903	106.437	53.685	73.664	78.163	70.887		6.66167	6.76189	6.74016	6.73385	5.74646	6.20289	6.28842	6.14744
Vwa5a	216.396	108.383	79.57	155.275	290.893	82.855	69.772	88.829		7.75753	6.76	6.31415	7.27868	8.18435	6.37252	6.12457	6.47296
Wbp2	152.469	108.365	96.943	78.839	88.517	92.107	84.646	67.189		7.25237	6.75976	6.59906	6.30083	6.46788	6.52523	6.40337	6.07015
0610010K14Rik	60.929	108.358	121.216	111.155	22.358	102.574	102.225	110.241		5.92905	6.75966	6.92144	6.79642	4.48269	6.68052	6.67561	6.78452
Rpl39	54.042	108.305	102.27	87.383	41.277	90.489	91.246	79.34		5.756	6.75896	6.67624	6.44928	5.36728	6.49967	6.51168	6.30998
Slc7a11	3.056	108.286	79.377	184.52	0.61	161.212	158.71	225.177		1.61154	6.75871	6.31064	7.52763	-0.71405	7.33281	7.31025	7.81491
Trap1	65.41	108.247	114.888	88.2	56.32	77.651	86.276	66.216		6.03144	6.75819	6.84408	6.4627	5.81558	6.27894	6.43089	6.0491
Pfdn6	66.532	108.168	116.551	104.747	35.448	106.046	100.913	96.579		6.05598	6.75713	6.86482	6.71077	5.14762	6.72854	6.65697	6.59363
Uqcc2	74.29	108.122	113.907	116.118	34.806	93.364	85.044	91.193		6.21509	6.75651	6.83171	6.85945	5.12127	6.5448	6.41013	6.51084
Tor1aip1	177.878	108.008	109.064	117.111	451.847	202.955	258.838	191.241		7.47475	6.75499	6.76902	6.87174	8.81969	7.66501	8.01591	7.57925
Lmnb1	57.501	107.995	109.373	77.477	14.226	69.423	78.382	68.405		5.84552	6.75482	6.77311	6.2757	3.83047	6.11734	6.29245	6.09602
Ptbp3	105.432	107.938	120.65	100.188	141.586	144.172	170.876	129.61		6.72017	6.75405	6.91468	6.64656	7.14553	7.17165	7.4168	7.01804
Naa10	25.497	107.897	113.508	92.633	8.799	76.576	75.783	66.48		4.67227	6.75351	6.82665	6.53345	3.13738	6.25882	6.2438	6.05484
Tpd52l2	89.131	107.842	116.633	108.099	54.117	97.722	98.56	102.906		6.47786	6.75278	6.86584	6.75621	5.758	6.61062	6.62293	6.68518
Gyk	44.342	107.594	103.683	70.893	92.682	234.83	243.643	161.454		5.4706	6.74945	6.69603	6.14756	6.53421	7.87547	7.92862	7.33498
Pld4	360.471	107.468	107.813	111.387	197.009	45.428	45.617	39.491		8.49374	6.74776	6.75239	6.79944	7.62212	5.5055	5.51149	5.30345
Ndufb11	97.291	107.36	123.379	97.316	54.838	96.323	85.697	74.834		6.60424	6.74632	6.94695	6.60461	5.77711	6.5898	6.42118	6.22561
Pafah1b2	67.61	107.211	105.468	113.581	82.304	120.319	127.631	105.625		6.07916	6.74431	6.72066	6.82757	6.3629	6.91073	6.99583	6.72281
Znhit1	113.76	107.124	113.562	114.044	80.52	96.447	89.423	114.072		6.82985	6.74313	6.82733	6.83344	6.33127	6.59166	6.48257	6.8338
Cxcr4	73.594	107.016	105.486	72.484	3.633	51.516	45.94	20.609		6.20152	6.74168	6.72091	6.17959	1.86116	5.68696	5.52166	4.36517
Sec62	94.974	107.005	106.237	104.908	64.978	107.958	104.079	118.435		6.56946	6.74153	6.73115	6.71299	6.02188	6.75432	6.70153	6.88796
Gm10705	93.736	106.833	105.291	127.263	90.193	90.441	101.917	109.703		6.55054	6.73921	6.71823	6.99167	6.49495	6.49891	6.67125	6.77745
Grpel1	93.252	106.828	113.543	110.313	54.598	101.516	91.494	112.36		6.54306	6.73915	6.82709	6.78546	5.77077	6.66557	6.51561	6.81199
Htra2	84.382	106.746	114.675	94.866	37.588	80.713	59.707	78.634		6.39886	6.73804	6.84141	6.56782	5.23219	6.33473	5.89982	6.29708
Glrx	126.471	106.667	120.464	123.267	114.553	114.81	130.233	95.046		6.98266	6.73698	6.91245	6.94565	6.83987	6.84311	7.02495	6.57056
Mcm3	58.124	106.658	103.383	104.449	10.491	75.317	69.072	84.563		5.86106	6.73685	6.69186	6.70666	3.39111	6.2349	6.11004	6.40195
Chtf8	52.276	106.641	109.43	99.538	38.316	103.312	106.506	97.93		5.70808	6.73661	6.77386	6.63718	5.25988	6.69087	6.73479	6.61368
Ssbp4	75.415	106.639	109.282	99.583	38.166	98.047	105.186	99.478		6.23679	6.7366	6.77191	6.63783	5.2542	6.61541	6.71679	6.63631
Reep3	74.289	106.609	107.42	126.012	86.884	87.085	88.124	82.579		6.21508	6.73619	6.74712	6.97742	6.44102	6.44435	6.46146	6.36771
Actr1a	124.11	106.504	111.428	120.834	110.665	103.955	100.599	107.203		6.95548	6.73477	6.79997	6.91688	6.79006	6.69982	6.65248	6.7442
Mrps18a	90.209	106.382	110.529	104.042	57.337	98.612	99.939	84.224		6.4952	6.73311	6.78828	6.70103	5.84139	6.62369	6.64298	6.39617
Fxr1	80.916	106.38	104.273	95.407	117.902	121.749	120.532	115.068		6.33835	6.73309	6.70422	6.57603	6.88144	6.92777	6.91327	6.84635
Fam168b	58.073	106.361	86.469	119.213	21.546	56.902	66.011	57.736		5.85979	6.73282	6.4341	6.8974	4.42936	5.83041	6.04464	5.8514
Got1	71.812	106.216	111.979	92.329	27.052	55.454	60.071	46.595		6.16616	6.73085	6.80709	6.52872	4.75765	5.79322	5.90859	5.54212
Ndufb3	102.245	106.205	129.173	96.252	57.572	108.772	110.861	81.227		6.67589	6.73071	7.01316	6.58874	5.84729	6.76517	6.79261	6.34388
Rfc2	59.81	106.183	107.966	93.991	24.137	43.356	50.129	52.623		5.90231	6.7304	6.75443	6.55445	4.59319	5.43817	5.64758	5.71761
Coa5	155.279	106.175	110.502	146.208	253.483	127.257	120.512	118.371		7.27872	6.7303	6.78793	7.19188	7.98574	6.9916	6.91304	6.88717
Ggh	98.481	106.161	115.967	140.3	67.439	106.935	97.428	134.551		6.62178	6.73011	6.85757	7.13237	6.0755	6.74059	6.60626	7.07201
Sec13	105.76	106.154	123.366	109.444	84.199	129.293	132.257	122.272		6.72465	6.73002	6.9468	6.77405	6.39574	7.0145	7.0472	6.93395
Cmtm3	136.008	106.055	110.733	98.606	79.017	79.759	79.06	66.406		7.08755	6.72867	6.79095	6.6236	6.30409	6.31758	6.30488	6.05324
Asnsd1	61.532	105.715	113.408	122.144	25.789	92.104	89.951	110.983		5.94326	6.72404	6.82537	6.93244	4.68867	6.5252	6.49106	6.79419
Ndufs8	130.997	105.65	119.164	83.169	55.409	72.12	71.064	60.629		7.03339	6.72315	6.89681	6.37798	5.79206	6.17233	6.15104	5.92194
Vbp1	99.348	105.609	111.738	104.807	106.383	232.848	179.841	272.298		6.63442	6.72259	6.80398	6.71159	6.73312	7.86325	7.49058	8.08904
Hadha	115.634	105.561	110.259	95.288	96.505	102.967	108.962	77.991		6.85342	6.72193	6.78475	6.57422	6.59252	6.68604	6.76768	6.28524
Smap2	67.135	105.45	87.313	113.485	42.099	84.359	75.003	76.367		6.06898	6.72041	6.44813	6.82636	5.3957	6.39847	6.22888	6.25488
Riok3	130.518	105.347	110.043	113.087	185.785	103.386	97.148	69.392		7.0281	6.71901	6.78192	6.82129	7.53749	6.6919	6.60211	6.11671
Mir5116	52.198	105.29	96.029	108.821	10.728	90.22	100.12	136.798		5.70593	6.71822	6.58539	6.76582	3.42326	6.49538	6.64559	7.09591
Kif5b	109.844	105.242	108.126	94.603	142.793	116.474	132.007	101.117		6.77931	6.71757	6.75657	6.56381	7.15779	6.86386	7.04447	6.65988
Cul1	62.681	105.218	108.097	111.899	60.065	101.622	112.592	103.684		5.96995	6.71723	6.75618	6.80605	5.90846	6.66707	6.81497	6.69605
Map2k2	135.787	104.991	108.317	103.268	74.002	93.241	97.792	97.054		7.0852	6.71412	6.75912	6.69024	6.20949	6.54289	6.61165	6.60071
Pip4k2a	84.398	104.922	82.979	94.808	54.931	112.861	78.841	135.545		6.39913	6.71317	6.37468	6.56694	5.77956	6.8184	6.30087	7.08262
1110038B12Rik	51.954	104.92	122.744	101.537	20.298	71.088	87.474	69.441		5.69918	6.71314	6.93951	6.66587	4.34326	6.15153	6.45078	6.11771
Rrm2	61.439	104.863	113.858	94.035	4.481	44.247	45.965	41.84		5.94108	6.71236	6.83109	6.55512	2.16391	5.46751	5.52245	5.38682
Rap1a	78.213	104.838	98.151	114.478	51.991	70.294	63.4	92.397		6.28933	6.71202	6.61693	6.83892	5.70018	6.13533	5.98641	6.52977
Timm8b	78.139	104.813	94.712	105.236	37.025	82.808	78.734	85.978		6.28798	6.71167	6.56547	6.71748	5.21044	6.37169	6.29892	6.4259
Exosc8	51.705	104.744	121.945	92.804	21.802	80.529	84.173	73.93		5.69224	6.71073	6.93008	6.53612	4.4464	6.33144	6.39529	6.20808
Fasn	29.486	104.711	85.327	103.458	2.8	66.451	61.599	89.441		4.88194	6.71028	6.41492	6.6929	1.48563	6.05422	5.94484	6.48286
Emc4	90.083	104.711	111.587	122.08	77.066	115.972	121.316	141.148		6.49319	6.71027	6.80202	6.93168	6.26803	6.85764	6.92263	7.14106
Cdc34	82.159	104.462	106.811	135.022	38.27	93.583	97.453	143.396		6.36034	6.70683	6.73892	7.07705	5.25815	6.54817	6.60663	7.16386
Rala	154.307	104.378	110.78	133.334	185.013	131.49	131.537	157.933		7.26966	6.70567	6.79155	7.0589	7.53149	7.03881	7.03932	7.30317
Lgals8	109.678	104.338	110.636	96.973	132.285	124.712	145.465	90.99		6.77713	6.70512	6.78968	6.59951	7.04751	6.96246	7.18452	6.50764
Snx8	110.924	104.258	97.616	93.013	23.621	30.712	29.018	24.286		6.79343	6.70401	6.60904	6.53936	4.56201	4.94072	4.8589	4.60203
Dhx9	55.786	104.151	101.148	80.21	44.297	73.555	75.938	72.093		5.80182	6.70254	6.66033	6.32572	5.46914	6.20075	6.24675	6.17178
Ak6	65.743	104.099	104.369	92.927	42.864	109.618	106.167	106.72		6.03876	6.70181	6.70555	6.53803	5.4217	6.77635	6.73019	6.73769
Adrbk1	222.535	104.053	112.921	82.76	133.264	129.569	129.661	98.327		7.79789	6.70117	6.81918	6.37087	7.05814	7.01758	7.0186	6.61951
Ncbp2	51.455	103.992	110.886	124.231	24.752	80.054	82.147	111.839		5.68523	6.70033	6.79294	6.95688	4.62949	6.32291	6.36014	6.80528
Cdkn2aipnl	73.078	103.872	118.979	76.614	17.811	81.727	79.042	76.797		6.19136	6.69866	6.89456	6.25953	4.15467	6.35274	6.30454	6.26297
Igsf8	116.347	103.857	97.602	104.481	114	167.245	161.113	174.967		6.86229	6.69846	6.60884	6.7071	6.8329	7.38582	7.33193	7.45094
Chmp2b	115.918	103.846	110.576	106.539	97.259	110.729	117.07	120.441		6.85696	6.6983	6.78889	6.73523	6.60376	6.79089	6.87123	6.91218
Rps6ka3	68.77	103.711	92.766	108.456	126.979	127.322	108.394	137.801		6.10371	6.69643	6.53553	6.76096	6.98845	6.99234	6.76014	7.10644
Mrpl28	84.098	103.711	112.858	113.912	37.304	73.056	83.086	83.354		6.39401	6.69642	6.81837	6.83178	5.22127	6.19092	6.37653	6.38119
Plgrkt	87.531	103.658	99.634	95.817	58.984	93.517	80.175	70.87		6.45173	6.69569	6.63857	6.58221	5.88225	6.54716	6.32509	6.1471
Tnfaip8	85.978	103.606	85.232	130.812	61.111	117.949	107.527	108.502		6.4259	6.69496	6.41332	7.03135	5.93337	6.88202	6.74856	6.76157
Anxa6	178.465	103.598	105.444	94.055	220.566	128.628	117.968	108.862		7.4795	6.69486	6.72033	6.55544	7.78507	7.00706	6.88225	6.76636
Pole3	51.509	103.487	117.259	98.161	29.703	80.542	80.556	83.426		5.68676	6.69331	6.87356	6.61708	4.89254	6.33166	6.33193	6.38242
Uchl5	51.591	103.453	110.128	98.19	36.361	79.825	79.403	87.916		5.68906	6.69283	6.78304	6.61751	5.18432	6.31876	6.31112	6.45806
Ctage5	55.139	103.37	112.08	81.463	27.427	90.268	90.252	66.796		5.785	6.69167	6.80838	6.34807	4.77755	6.49614	6.49588	6.06168
Ifi44	542.253	103.201	138.197	109.851	1373.94	352.086	492.911	241.197		9.08282	6.68931	7.11058	6.7794	10.4241	8.45979	8.94518	7.91407
Mff	91.394	103.191	113.139	100.705	97.737	112.584	109.328	87.968		6.51403	6.68918	6.82196	6.65399	6.61083	6.81486	6.77252	6.45891
Prelid2	22.282	103.11	90.443	134.207	16.277	99.044	64.264	113.728		4.47778	6.68804	6.49893	7.06831	4.02479	6.62999	6.00594	6.82944
Snrpe	52.576	103.026	122.876	99.147	29.54	108.748	110.44	105.468		5.71633	6.68686	6.94105	6.6315	4.88457	6.76484	6.78712	6.72067
Nmt1	146.797	102.84	110.804	114.293	121.064	114.847	119.976	123.617		7.19768	6.68425	6.79186	6.83659	6.91963	6.84356	6.9066	6.94974
Ube2r2	89.895	102.637	92.814	103.363	105.231	121.961	117.161	111.1		6.49016	6.68141	6.53628	6.69157	6.71741	6.93028	6.87235	6.79572
Cetn2	41.013	102.617	99.746	92.108	28.287	79.694	79.02	82.304		5.35799	6.68113	6.64018	6.52526	4.82205	6.31641	6.30414	6.36288
Commd10	83.948	102.546	105.179	104.357	46.346	78.754	73.01	68.498		6.39143	6.68013	6.7167	6.70539	5.53437	6.29929	6.19001	6.09799
Lrp12	60.556	102.514	110.071	70.137	14.954	22.502	26.718	19.545		5.9202	6.67967	6.78228	6.13211	3.90248	4.492	4.73972	4.28876
Ly86	108.862	102.425	97.983	80.533	234.917	97.626	106.008	62.92		6.76636	6.67843	6.61445	6.33151	7.87601	6.60919	6.72803	5.97546
Ppp1r11	129.647	102.385	103.202	125.951	128.143	123.114	127.67	158.92		7.01845	6.67787	6.68933	6.97672	7.00161	6.94385	6.99627	7.31216
Thoc7	73.349	102.36	118.769	90.028	42.944	87.75	84.603	82.611		6.19671	6.67751	6.89202	6.4923	5.42438	6.45532	6.40264	6.36826
Rnf4	78.222	102.338	118.557	107.199	156.734	129.957	120.504	133.002		6.2895	6.67719	6.88944	6.74415	7.29217	7.02189	6.91294	7.0553
Lonp1	44.413	102.324	90.714	145.189	20.848	90.204	85.237	92.848		5.47291	6.677	6.50325	7.18179	4.38186	6.49512	6.41341	6.5368
Mrps15	94.803	102.32	114.361	101.4	63.037	93.036	107.46	84.588		6.56687	6.67695	6.83745	6.66391	5.97813	6.53972	6.74766	6.40237
Smc1a	75.07	102.308	97.756	82.668	44.504	75.931	79.571	76.128		6.23016	6.67678	6.61111	6.36926	5.47588	6.24662	6.31417	6.25036
Slc48a1	95.222	102.292	97.476	124.729	22.988	53.914	52.17	95.217		6.57323	6.67656	6.60697	6.96265	4.5228	5.75259	5.70514	6.57315
Rpa2	62.634	102.283	106.439	94.491	19.051	73.588	74.671	76.978		5.96888	6.67642	6.73389	6.56211	4.25176	6.2014	6.22247	6.26638
Usp15	78.408	102.086	107.017	86.939	157.223	101.734	111.131	90.419		6.29293	6.67364	6.74169	6.44193	7.29667	6.66866	6.79612	6.49855
C3	363.511	102.08	57.737	502.569	972.384	130.511	106.19	470.619		8.50586	6.67356	5.85141	8.97318	9.92538	7.02802	6.73051	8.87841
Mrps14	120.455	102.034	114.969	97.306	82.506	90.963	105.72	84.846		6.91236	6.67291	6.8451	6.60446	6.36643	6.5072	6.7241	6.40677
Fnbp1	107.501	102.011	99.351	83.464	35.122	59.25	44.553	47.788		6.74821	6.67258	6.63446	6.38308	5.13428	5.88873	5.47746	5.57857
Dkc1	8.978	101.809	122.846	77.003	1.821	89.032	92.015	97.423		3.16638	6.66973	6.94071	6.26684	0.86512	6.47626	6.5238	6.60619
Csrp1	217.794	101.792	115.879	122.179	511.237	122.053	140.517	99.182		7.76682	6.66947	6.85647	6.93286	8.99785	6.93136	7.1346	6.632
Fam111a	55.365	101.706	104.656	75.246	21.464	51.341	53.844	31.542		5.79091	6.66825	6.70952	6.23354	4.42385	5.68205	5.75072	4.97918
Atl3	42.299	101.703	91.425	103.646	55.264	123.85	121.349	107.849		5.40255	6.66821	6.51452	6.69553	5.78828	6.95245	6.92302	6.75286
Pno1	72.704	101.668	117.484	119.844	41.116	118.135	115.108	162.455		6.18396	6.66772	6.87632	6.90501	5.36161	6.88429	6.84685	7.3439
Mrpl39	68.76	101.554	103.899	81.715	51.529	69.655	80.652	54.254		6.1035	6.66611	6.69904	6.35254	5.68732	6.12215	6.33364	5.76166
Slc16a1	5.473	101.551	97.852	116.941	7.056	73.932	63.385	132.303		2.45244	6.66606	6.61253	6.86964	2.81882	6.20813	5.98607	7.0477
Rpl3	57.497	101.543	110.997	90.527	27.742	99.936	94.793	86.346		5.84541	6.66594	6.79438	6.50027	4.79399	6.64293	6.56671	6.43205
Suz12	45.062	101.533	95.65	89.065	42.936	94.524	94.388	95.971		5.49385	6.6658	6.5797	6.47678	5.42411	6.5626	6.56053	6.58453
Nelfe	63.78	101.49	94.129	115.124	38.55	86.435	87.408	100.097		5.99504	6.66519	6.55657	6.84704	5.26866	6.43355	6.44969	6.64526
Tgfbr2	111.952	101.106	99.882	78.224	46.042	26.955	28.731	14.835		6.80674	6.65972	6.64216	6.28954	5.52487	4.75247	4.84455	3.89095
Gnptab	49.928	101.027	51.814	78.469	52.393	42.914	34.687	39.414		5.64177	6.6586	5.69527	6.29405	5.71131	5.42337	5.11631	5.30065
Tmed3	64.848	100.97	108.929	121.133	35.912	79.293	83.641	92.558		6.01899	6.65778	6.76724	6.92045	5.16639	6.30912	6.38613	6.53228
Atp6v1d	157.004	100.947	96.651	91.254	161.996	67.931	67.011	50.268		7.29466	6.65746	6.59472	6.51182	7.33982	6.08601	6.06633	5.65158
Pdcl3	120.601	100.921	99.282	89.053	89.609	103.713	102.45	99.149		6.9141	6.65708	6.63346	6.47659	6.48557	6.69645	6.67878	6.63153
S100a11	103.946	100.909	111.647	98.775	116.876	93.711	104.479	101.156		6.69969	6.6569	6.8028	6.62607	6.86883	6.55015	6.70707	6.66043
l7Rn6	48.322	100.817	97.849	90.556	35.281	101.385	82.591	83.654		5.59461	6.65559	6.61249	6.50073	5.14084	6.6637	6.36791	6.38636
Rnf181	98.691	100.815	97.001	89.856	44.672	64.268	64.144	52.295		6.62484	6.65557	6.59993	6.48954	5.48129	6.00603	6.00324	5.70859
Lasp1	88.004	100.798	106.056	68.28	35.658	57.264	61.31	39.7		6.4595	6.65532	6.72868	6.0934	5.15615	5.83955	5.93806	5.31105
Spop	94.248	100.791	104.285	80.97	138.005	109.918	106.077	78.254		6.55839	6.65523	6.70439	6.33931	7.10858	6.78028	6.72896	6.29009
Srsf3	53.614	100.651	104.586	86.279	45.166	103.985	97.324	80.499		5.74454	6.65321	6.70855	6.43094	5.49718	6.70024	6.60472	6.33089
Rhoc	185.194	100.635	56.36	221.53	205.991	137.459	91.062	233.838		7.53289	6.65299	5.81661	7.79136	7.68644	7.10285	6.50878	7.86937
Pttg1	154.809	100.596	130.132	66.608	191.444	153.552	185.255	93.267		7.27435	6.65242	7.02383	6.05763	7.58078	7.26258	7.53337	6.5433
Mir8108	104.181	100.504	81.221	76.094	76.8	92.184	88.978	68.341		6.70295	6.65111	6.34378	6.24972	6.26304	6.52644	6.47538	6.09468
LOC105244345	34.878	100.488	105.714	92.33	20.61	86.629	87.824	97.568		5.12424	6.65088	6.72402	6.52873	4.36527	6.43678	6.45654	6.60834
Aimp1	68.946	100.44	106.308	95.883	46.073	94.342	90.802	80.461		6.1074	6.65019	6.7321	6.5832	5.52585	6.55983	6.50466	6.33021
Csf1	65.964	100.411	24.715	238.071	118.254	133.074	121.672	172.834		6.04362	6.64977	4.62729	7.89525	6.88575	7.05609	6.92686	7.43325
Eif3j2	41.295	100.383	116.288	108.203	23.514	117.184	113.694	143.903		5.36789	6.64937	6.86156	6.75759	4.55546	6.87263	6.82902	7.16895
Mrps18c	103.527	100.362	105.829	104.322	91.477	92.964	99.241	83.839		6.69386	6.64907	6.72559	6.7049	6.51534	6.53861	6.63286	6.38954
Plekhj1	117.989	100.348	116.455	137.828	51.628	96.165	99.184	133.994		6.88251	6.64887	6.86363	7.10673	5.69007	6.58743	6.63204	7.06603
Arf3	127.247	100.184	95.842	102.105	152.113	96.916	89.851	105.426		6.99149	6.64651	6.58258	6.67391	7.249	6.59866	6.48947	6.72009
Rab2a	110.652	100.115	98.948	98.428	92.046	87.112	90.648	93.444		6.78989	6.64551	6.62859	6.62099	6.52428	6.4448	6.50221	6.54602
Mrpl18	78.222	99.916	112.558	107.577	31.931	72.943	72.688	64.943		6.28951	6.64265	6.81452	6.74922	4.9969	6.1887	6.18365	6.02111
Ino80e	71.041	99.788	112.591	118.178	31.611	103.349	108.257	133.585		6.15059	6.6408	6.81495	6.88482	4.98233	6.69138	6.75832	7.06161
Aebp2	71.959	99.757	86.863	113.048	134.569	172.05	166.078	153.558		6.1691	6.64035	6.44066	6.82079	7.0722	7.42668	7.37571	7.26264
Acaa1a	222.739	99.756	103.145	97.965	158.615	114.393	98.573	68.138		7.79921	6.64033	6.68853	6.6142	7.30939	6.83786	6.62312	6.09038
Cnot7	50.067	99.749	96.295	100.67	57.279	118.739	104.611	127.477		5.64578	6.64023	6.58939	6.6535	5.83993	6.89165	6.7089	6.99409
Uhrf2	51.67	99.737	81.368	118.317	29.781	70.585	59.612	96.832		5.69126	6.64005	6.34639	6.88651	4.89632	6.14129	5.89752	6.59741
Prkaca	63.811	99.685	96.426	81.932	27.058	54.507	61.951	49.273		5.99573	6.6393	6.59135	6.35636	4.75798	5.76836	5.95305	5.62271
Gart	25.253	99.597	108.486	95.33	7.236	65.889	67.298	88.122		4.65838	6.63803	6.76137	6.57486	2.85515	6.04197	6.07248	6.46143
Smim11	65.366	99.568	105.905	58.049	21.455	43.522	50.923	16.301		6.03048	6.6376	6.72663	5.85919	4.42326	5.44366	5.67025	4.02686
Snrpf	49.329	99.541	109.931	90.713	30.21	95.799	113.335	98.752		5.62437	6.63722	6.78045	6.50324	4.91696	6.58194	6.82444	6.62574
Gyg	115.091	99.521	113.976	68.237	100.933	46.501	54.554	44.566		6.84663	6.63693	6.83258	6.09248	6.65725	5.5392	5.76961	5.47787
Rps16	56.944	99.513	106.853	96.409	34.354	103.29	94.256	97.104		5.83146	6.63681	6.73948	6.59109	5.10241	6.69056	6.55852	6.60146
Lbr	50.509	99.507	104.495	67.809	16.618	67.882	68.775	60.619		5.65847	6.63673	6.70729	6.0834	4.05464	6.08496	6.10381	5.9217
Cuta	91.795	99.484	110.128	87.372	34.485	63.552	56.204	59.128		6.52034	6.6364	6.78304	6.44911	5.10788	5.98986	5.8126	5.88577
Pdrg1	57.857	99.482	103.377	137.16	23.584	73.549	79.234	103.319		5.85442	6.63637	6.69176	7.09971	4.55971	6.20064	6.30805	6.69096
Pak2	93.4	99.446	99.724	93.873	83.902	91.169	98.171	102.807		6.54535	6.63583	6.63987	6.55264	6.39064	6.51047	6.61723	6.6838
Cisd2	57.837	99.433	102.982	123.745	36.811	93.135	95.068	115.882		5.85392	6.63565	6.68625	6.95123	5.20205	6.54125	6.57089	6.85651
Mrpl42	52.869	99.327	112.936	101.769	21.399	63.384	76.951	68.842		5.72434	6.63412	6.81936	6.66915	4.41948	5.98605	6.26587	6.10521
Snrnp70	71.579	99.283	99.139	97.886	46.773	95.936	100.388	103.91		6.16146	6.63348	6.63138	6.61303	5.54761	6.584	6.64945	6.69919
Rab8b	102.143	99.254	91.348	125.283	208.704	143.174	119.595	192.326		6.67444	6.63305	6.5133	6.96905	7.70531	7.16163	6.90202	7.58741
Slc20a1	37.21	99.218	95.087	93.26	4.625	103.067	109.411	75.838		5.2176	6.63253	6.57117	6.54318	2.20931	6.68744	6.77362	6.24485
Rpl26	65.888	99.152	108.051	96.402	46.205	100.159	101.523	96.359		6.04195	6.63157	6.75557	6.59098	5.52997	6.64615	6.66567	6.59035
Rnpep	111.65	99.127	103.66	97.919	112.858	94.454	109.806	71.058		6.80285	6.6312	6.69572	6.61352	6.81837	6.56154	6.77881	6.15092
Mrps17	60.395	99.114	98.801	101.752	32.685	93.139	95.736	101.624		5.91635	6.63101	6.62646	6.66891	5.03057	6.54132	6.58098	6.6671
Saraf	115.274	99.105	104.865	100.426	70.314	65.588	66.99	52.221		6.84893	6.63089	6.71239	6.64999	6.13575	6.03536	6.06588	5.70657
Whsc1	44.725	99.076	97.612	96.052	32.095	70.348	79.908	71.056		5.48302	6.63046	6.60899	6.58575	5.00428	6.13644	6.32028	6.15089
Api5	71.46	98.986	98.896	91.377	75.231	98.114	99.016	92.118		6.15906	6.62916	6.62784	6.51377	6.23326	6.61639	6.6296	6.52541
Ndufa11	92.869	98.972	118.947	109.674	62.839	90.555	99.017	88.997		6.53713	6.62894	6.89418	6.77707	5.97358	6.50073	6.62961	6.47568
Mmadhc	101.703	98.928	108.495	93.734	112.348	125.001	121.375	105.532		6.66822	6.6283	6.76149	6.55049	6.81183	6.96579	6.92333	6.72154
Eno2	68.538	98.926	87.372	102.125	26.8	100.6	79.576	77.559		6.09884	6.62828	6.4491	6.67419	4.74415	6.65248	6.31425	6.27723
Prep	48.802	98.613	101.843	102.59	24.301	99.946	101.37	114.328		5.60888	6.62371	6.67021	6.68075	4.60293	6.64308	6.66348	6.83704
Hn1l	45.356	98.483	96.449	110.882	21.46	74.932	85.196	99.568		5.50322	6.6218	6.59169	6.79288	4.42358	6.2275	6.41271	6.63761
Actr10	103.211	98.472	97.75	105.782	99.451	118.571	117.366	113.109		6.68946	6.62165	6.61103	6.72495	6.63592	6.8896	6.87487	6.82158
Mrps24	66.909	98.471	114.566	117.151	36.951	88.685	83.05	88.748		6.06412	6.62162	6.84003	6.87223	5.20754	6.47061	6.37591	6.47165
Rnaset2a	195.93	98.445	103.514	109.868	232.357	176.256	168.828	136.96		7.61419	6.62125	6.69368	6.77962	7.8602	7.46153	7.39941	7.09762
Psmd10	114.227	98.413	98.989	113.583	148.164	160.07	163.891	132.197		6.83576	6.62078	6.6292	6.8276	7.21105	7.32256	7.35659	7.04654
Srsf9	70.401	98.342	106.694	98.084	35.418	83.784	82.828	93.755		6.13752	6.61973	6.73734	6.61595	5.14639	6.38861	6.37204	6.55083
Slc31a1	111.286	98.33	96.535	119.284	99.648	125.703	127.459	126.836		6.79812	6.61956	6.59298	6.89826	6.63877	6.97387	6.99389	6.98682
Ccng1	79.971	98.307	111.217	117.188	45.183	68.416	66.275	79.413		6.3214	6.61922	6.79723	6.87269	5.49772	6.09625	6.05039	6.3113
Eps15	75.768	98.169	104.094	105.171	62.95	80.093	77.967	92.399		6.24351	6.6172	6.70174	6.7166	5.97614	6.32361	6.28479	6.52981
5031439G07Rik	165.7	98.101	100.872	103.938	53.666	33.058	36.16	43.389		7.37243	6.6162	6.65638	6.69957	5.74594	5.04693	5.17634	5.43925
Tnfrsf1a	126.196	98.018	91.391	97.258	187.61	91.393	95.039	70.73		6.97952	6.61498	6.51398	6.60374	7.5516	6.51401	6.57045	6.14425
Dlst	86.963	97.983	106.109	96.927	64.256	89.145	84.575	100.666		6.44233	6.61446	6.7294	6.59882	6.00576	6.47808	6.40217	6.65344
Qars	79.944	97.9	105.144	84.112	43.853	74.105	80.588	75.516		6.32091	6.61323	6.71622	6.39425	5.4546	6.2115	6.33249	6.23872
Usp25	154.321	97.866	99.855	99.861	409.232	168.174	183.587	139.201		7.26979	6.61274	6.64176	6.64185	8.67678	7.39381	7.52032	7.12103
Tmod3	131.72	97.859	104.686	96.203	294.418	150.508	127.955	121.388		7.04133	6.61263	6.70992	6.58802	8.20172	7.2337	6.99949	6.92348
Tmem189	126.958	97.842	82.492	105.574	41.872	53.5	51.68	59.849		6.9882	6.61239	6.36619	6.72211	5.38792	5.74148	5.69155	5.90326
Mrpl49	41.452	97.765	101.954	101.199	18.998	68.443	66.568	77.329		5.37336	6.61125	6.67177	6.66105	4.24779	6.09683	6.05675	6.27294
Fam134a	82.981	97.745	101.777	58.244	42.754	59.179	69.008	33.106		6.37472	6.61096	6.66927	5.86404	5.41799	5.88702	6.10869	5.04903
Ptprc	243.155	97.737	99.292	55.017	341.118	110.677	119.14	63.133		7.92573	6.61084	6.63361	5.78179	8.41413	6.79021	6.89651	5.98032
Mars	41.322	97.651	104.19	85.634	13.244	84.632	79.14	63.073		5.36882	6.60956	6.70308	6.42011	3.72725	6.40313	6.30634	5.97894
Uqcrb	75.865	97.565	95.193	98.698	53.918	99.274	96.236	100.042		6.24537	6.60829	6.57278	6.62495	5.75269	6.63334	6.58851	6.64446
Psmc1	87.419	97.551	103.862	102.535	54.192	89.09	88.009	95.521		6.44987	6.60809	6.69853	6.67997	5.76	6.4772	6.45958	6.57775
Mrpl15	46.366	97.522	108.078	97.784	26.247	81.269	78.124	105.955		5.535	6.60766	6.75594	6.61153	4.71409	6.34464	6.2877	6.72731
Yeats4	71.504	97.399	108.488	103.454	40.044	93.982	94.053	88.513		6.15995	6.60584	6.76139	6.69285	5.32353	6.55431	6.5554	6.46782
Eid1	119.54	97.386	107.584	72.521	43.726	53.425	51.254	43.908		6.90135	6.60564	6.74932	6.18033	5.45043	5.73945	5.67959	5.45641
Srebf2	98.717	97.282	89.49	101.051	54.234	84.341	85.222	95.595		6.62523	6.6041	6.48365	6.65894	5.76113	6.39816	6.41315	6.57886
Gtf2f1	106.634	97.277	99.31	111.732	159.736	122.742	134.509	142.378		6.73652	6.60403	6.63387	6.80389	7.31955	6.93948	7.07156	7.15358
March5	150.216	97.172	96.807	105.014	564.85	203.01	219.817	168.296		7.23089	6.60247	6.59705	6.71444	9.14172	7.66541	7.78016	7.39485
Glb1	120.404	97.143	99.618	104.133	78.9	79.317	78.583	94.316		6.91173	6.60204	6.63833	6.70229	6.30196	6.30956	6.29614	6.55944
Hyou1	69.431	97.123	97.318	112.885	38.606	98.415	93.311	128.396		6.1175	6.60174	6.60464	6.81871	5.27074	6.62081	6.54397	7.00445
Prr13	184.571	97.063	99.579	82.221	112.096	129.879	106.299	102.464		7.52804	6.60085	6.63776	6.36144	6.80859	7.02102	6.73199	6.67898
Tmem87a	60.187	97.035	92.075	94.414	88.015	75.501	96.637	109.06		5.91138	6.60043	6.52474	6.56093	6.45969	6.23842	6.59451	6.76898
Mgst3	214.531	97.019	106.803	52.398	114.672	61.398	67.427	35.798		7.74504	6.60019	6.73881	5.71143	6.84137	5.94012	6.07525	5.16179
Cpsf6	53.519	96.963	98.613	115.225	35.55	97.751	102.709	128.293		5.74198	6.59937	6.6237	6.84832	5.15179	6.61103	6.68243	7.0033
Slc2a6	457.68	96.833	85	119.647	839.99	311.996	274.838	315.393		8.83819	6.59742	6.40939	6.90264	9.71423	8.28538	8.10244	8.30101
Ptpn7	72.93	96.78	106.881	97.113	10.325	47.786	66.66	36.668		6.18844	6.59663	6.73986	6.60159	3.36812	5.5785	6.05876	5.19644
Polr2d	52.358	96.694	113.412	119.236	28.532	85.155	95.203	120.535		5.71033	6.59536	6.82543	6.89768	4.83451	6.41202	6.57294	6.91331
Eif2ak2	115.583	96.693	99.634	81.907	244.361	158.917	210.176	133.346		6.85278	6.59535	6.63857	6.35592	7.93287	7.31213	7.71546	7.05903
Rpl18	63.306	96.685	108.004	93.731	33.11	104.433	102.72	88.31		5.98427	6.59522	6.75494	6.55045	5.0492	6.70643	6.68257	6.46451
Slc7a5	12.458	96.665	123.818	134.348	3.647	78.511	103.31	94.431		3.639	6.59492	6.95208	7.06983	1.86684	6.29483	6.69084	6.56119
Bzw2	19.899	96.63	110.352	81.7	12.218	75.374	69.087	115		4.3146	6.5944	6.78597	6.35227	3.61089	6.23599	6.11034	6.84549
Gclm	33.821	96.629	87.317	113.441	8.829	53.37	44.701	64.468		5.07985	6.59439	6.44818	6.8258	3.14228	5.73795	5.48225	6.01052
Marc2	83.013	96.607	106.097	75.616	86.096	84.646	86.164	52.482		6.37527	6.59405	6.72925	6.24061	6.42787	6.40337	6.42902	5.71375
Rpl27	58.433	96.602	115.833	94.33	35.446	87.391	111.368	94.197		5.86871	6.59398	6.8559	6.55964	5.14754	6.44941	6.79919	6.55762
Cmtr1	102.489	96.517	101.335	110.392	175.054	141.109	158.931	143.885		6.67933	6.59271	6.66299	6.78649	7.45166	7.14066	7.31225	7.16877
Sh3kbp1	48.815	96.452	34.166	66.93	112.03	87.562	74.498	95.338		5.60924	6.59174	5.09449	6.06458	6.80774	6.45224	6.21913	6.57498
Itgb1bp1	112.519	96.424	105.851	101.876	60.527	74.867	83.085	76.154		6.81403	6.59132	6.72589	6.67067	5.91951	6.22625	6.37651	6.25085
Cyth1	38.785	96.394	57.211	192.219	53.753	56.025	43.144	87.468		5.27741	6.59088	5.83823	7.58661	5.74827	5.80799	5.43108	6.45068
Stard3nl	95.724	96.292	101.057	94.935	100.34	101.719	101.055	88.883		6.58081	6.58934	6.65903	6.56887	6.64875	6.66844	6.659	6.47383
Lims1	115.867	96.186	82.979	82.858	139.246	96.22	90.215	77.309		6.85633	6.58775	6.37468	6.37257	7.12149	6.58827	6.49529	6.27256
Fuca2	114.707	96.169	94.482	128.645	60.777	51.348	47.061	68.147		6.84181	6.5875	6.56196	7.00725	5.92544	5.68224	5.55646	6.09058
Ccne2	14.647	96.168	103.048	87.984	0.959	85.805	102.058	76.643		3.87249	6.58749	6.68717	6.45917	-0.06057	6.423	6.67325	6.26008
Paip2	90.457	96.134	106.599	64.625	49.011	93.788	85.712	63.648		6.49916	6.58698	6.73605	6.01401	5.61504	6.55133	6.42143	5.99205
Mir3618	34.425	96.134	114.87	82.134	11.947	98.249	140.608	90.308		5.10538	6.58698	6.84386	6.3599	3.57854	6.61836	7.13553	6.49678
Mir705	127.554	96.134	85.514	122.234	32.853	30.688	19.334	25.506		6.99496	6.58698	6.41809	6.9335	5.03797	4.93958	4.27303	4.67276
Emd	72.887	96.128	91.609	114.206	57.523	111.25	102.641	130.416		6.18759	6.58688	6.51741	6.8355	5.84607	6.79766	6.68146	7.02698
Pold2	16.566	96.066	96.693	113.226	3.861	80.357	71.164	113.334		4.05017	6.58595	6.59535	6.82306	1.94905	6.32835	6.15307	6.82444
Arcn1	93.579	95.962	98.417	84.527	115.146	97.358	100.554	80.562		6.54811	6.58439	6.62084	6.40134	6.84732	6.60522	6.65183	6.33203
Xaf1	310.635	95.922	104.624	94.168	666.322	261.278	334.326	226.996		8.27908	6.58379	6.70907	6.55717	9.38008	8.02944	8.38511	7.82652
Rbms1	94.754	95.849	119.45	86.042	202.782	105.694	117.34	87.181		6.56611	6.58269	6.90027	6.42697	7.66379	6.72376	6.87455	6.44594
Cat	135.775	95.74	83.719	78.963	56.593	35.546	35.671	30.001		7.08507	6.58105	6.38748	6.3031	5.82255	5.15162	5.15666	4.90693
Aig1	58.047	95.722	79.91	106.091	80.849	104.194	83.212	100.193		5.85915	6.58078	6.32031	6.72916	6.33717	6.70313	6.37872	6.64664
Sh3gl1	73.941	95.702	84.841	104.068	131.852	193.394	162.971	164.234		6.20831	6.58048	6.4067	6.70139	7.04278	7.5954	7.34847	7.35961
Plxna1	95.774	95.64	97.423	76.119	48.091	42.264	72.097	18.461		6.58156	6.57954	6.60619	6.25018	5.58769	5.40135	6.17187	4.2064
Casp8	95.962	95.529	105.163	99.112	202.316	133.103	152.505	128.332		6.5844	6.57787	6.71649	6.63099	7.66047	7.0564	7.25272	7.00374
Ssfa2	78.104	95.41	94.574	80.678	71.415	54.866	58.051	46.575		6.28732	6.57608	6.56337	6.33411	6.15816	5.77785	5.85925	5.54149
Ppp5c	59.06	95.349	105.323	81.312	26.383	66.427	69.024	66.423		5.88411	6.57515	6.71868	6.3454	4.72153	6.0537	6.10902	6.0536
Ube2d3	82.1	95.322	97.795	99.288	105.622	119.721	125.679	124.627		6.35931	6.57474	6.61168	6.63355	6.72276	6.90353	6.9736	6.96147
Acin1	82.034	95.297	109.143	82.939	60.272	82.293	97.563	73.704		6.35814	6.57436	6.77008	6.37398	5.91343	6.36269	6.60827	6.20366
Rtfdc1	121.631	95.224	95.117	113.164	88.138	76.416	78.202	86.182		6.92636	6.57325	6.57163	6.82227	6.46168	6.25579	6.28914	6.42931
Ei24	60.161	95.175	96.631	107.721	31.638	70.069	72.119	74.263		5.91075	6.57251	6.59442	6.75116	4.98357	6.13071	6.17231	6.21457
Raet1d	28.274	95.141	87.948	95.732	23.504	107.344	97.924	102.739		4.82142	6.57199	6.45858	6.58093	4.55485	6.7461	6.6136	6.68284
Stx2	130.624	95.13	95.186	83.309	113.313	46.47	55.307	42.256		7.02928	6.57182	6.57268	6.3804	6.82417	5.53823	5.78939	5.40108
Khsrp	43.497	95.118	91.439	87.038	21.982	64.687	71.522	75.204		5.44285	6.57165	6.51474	6.44357	4.45823	6.01541	6.16032	6.23273
Gda	32.224	95.113	95.056	49.408	34.975	22.052	28.398	13.296		5.01007	6.57157	6.57071	5.62666	5.12825	4.46281	4.82774	3.73295
Isyna1	37.932	95.086	83.701	86.274	18.28	63.221	62.525	75.092		5.24533	6.57116	6.38718	6.43085	4.19219	5.98233	5.96636	6.23058
Ggnbp2	63.459	95.045	94.645	90.235	52.838	101.687	92.162	84.142		5.98776	6.57055	6.56445	6.49562	5.7235	6.66799	6.52609	6.39476
Mir3082	89.686	95.042	103.267	82.134	31.573	58.221	71.402	63.459		6.48681	6.57049	6.69023	6.3599	4.98064	5.86348	6.1579	5.98776
Atraid	99.295	95.037	104.002	74.775	40.48	49.807	57.396	29.685		6.63365	6.57042	6.70047	6.22448	5.33914	5.63827	5.84289	4.89166
Rnf187	84.43	94.985	107.995	92.051	39.712	58.211	56.899	51.884		6.39969	6.56963	6.75481	6.52436	5.3115	5.86322	5.83034	5.69722
Brd7	73.984	94.983	100.09	93.142	50.958	78.086	83.223	91.739		6.20914	6.5696	6.64515	6.54136	5.67123	6.28699	6.37892	6.51946
Tbrg1	111.094	94.934	105.159	113.625	120.251	140.898	143.458	163.816		6.79563	6.56885	6.71643	6.82813	6.90991	7.13851	7.16448	7.35593
Cops8	79.436	94.913	102.301	102.579	72.084	98.395	109.633	111.143		6.31173	6.56854	6.67668	6.68059	6.17161	6.62051	6.77654	6.79628
Pdha1	60.81	94.884	95.796	86.378	36.491	74.185	69.163	74.365		5.92624	6.5681	6.58189	6.43259	5.18945	6.21306	6.11193	6.21655
Mrps25	50.984	94.877	108.092	113.552	27.869	73.125	78.73	94.593		5.67198	6.56798	6.75612	6.8272	4.80059	6.19228	6.29884	6.56367
Churc1	76.135	94.858	94.125	89.83	48.401	82.809	75.566	71.041		6.25048	6.5677	6.5565	6.48912	5.59697	6.37172	6.23967	6.15058
Timm10b	101.756	94.706	124.769	83.84	71.004	90.535	97.465	71.595		6.66897	6.56539	6.96311	6.38956	6.14984	6.5004	6.60682	6.16179
Prpf8	66.545	94.701	95.466	71.076	45.57	62.539	73.735	57.853		6.05626	6.5653	6.57692	6.1513	5.51001	5.96668	6.20428	5.85433
Tmem9b	128.484	94.69	101.596	93.491	80.319	82.056	91.875	65.107		7.00544	6.56515	6.6667	6.54676	6.32767	6.35853	6.52159	6.02474
G3bp2	93.03	94.658	91.416	88.988	175.257	94.058	96.726	83.576		6.53962	6.56466	6.51437	6.47553	7.45333	6.55548	6.59584	6.38502
Adam15	193.078	94.618	101.252	97.014	107.937	50.133	50.96	49.225		7.59304	6.56405	6.66181	6.60012	6.75405	5.6477	5.67129	5.62133
Commd4	88.815	94.369	104.858	116.682	47.5	74.377	73.101	82.056		6.47273	6.56024	6.71229	6.86644	5.56986	6.21679	6.19182	6.35853
Set	22.237	94.368	103.388	80.09	9.4	78.666	90.086	78.582		4.47488	6.56022	6.69192	6.32355	3.2326	6.29766	6.49323	6.29613
Vps4b	85.484	94.352	92.125	80.275	72.337	82.673	84.756	89.394		6.41758	6.55998	6.52553	6.32688	6.17667	6.36934	6.40525	6.4821
Rabggtb	47.657	94.235	97.16	95.66	22.623	91.025	86.442	86.219		5.5746	6.55819	6.60229	6.57985	4.4997	6.50819	6.43367	6.42993
Med8	89.701	94.233	89.989	109.669	70.84	109.194	100.597	132.84		6.48705	6.55815	6.49168	6.77701	6.14649	6.77074	6.65245	7.05355
Naa38	63.956	94.227	95.894	84.287	33.921	84.431	77.807	60.586		5.99901	6.55807	6.58336	6.39724	5.08412	6.3997	6.28183	5.92092
Prpf31	63.414	94.211	103.141	100.2	46.816	85.085	86.244	97.068		5.98673	6.55783	6.68847	6.64675	5.54892	6.41083	6.43035	6.60093
Ppp1r7	61.461	94.01	94.796	88.6	43.545	78.31	79.355	69.444		5.94159	6.55474	6.56676	6.46923	5.44445	6.29112	6.31024	6.11779
Cmas	59.913	94.007	76.894	70.001	15.869	44.906	34.25	38.65		5.90481	6.55469	6.26481	6.12931	3.9881	5.48884	5.09805	5.27239
Gipc1	98.438	94	101.24	118.224	42.568	74.701	77.735	97.747		6.62114	6.55458	6.66164	6.88538	5.4117	6.22306	6.28048	6.61098
LOC105243056	49.982	93.944	96.149	76.233	9.469	63.611	68.894	52.609		5.64333	6.55373	6.58719	6.25235	3.24317	5.99121	6.1063	5.71723
Sympk	76.345	93.911	91.368	91.907	38.567	75.758	71.924	93.663		6.25445	6.55322	6.51361	6.5221	5.2693	6.24332	6.16841	6.54941
Phf5a	48.299	93.897	87.005	94.241	30.725	78.612	78.96	87.64		5.59393	6.55301	6.44303	6.55828	4.94135	6.29668	6.30305	6.45351
Hadh	52.03	93.794	99.621	54.073	21.098	33.067	36.57	19.461		5.70126	6.55143	6.63838	5.75684	4.39902	5.0473	5.19259	4.28255
Ddx23	65.024	93.789	95.061	92.453	44.514	89.307	86.353	95.944		6.02291	6.55135	6.57078	6.53065	5.4762	6.48071	6.43217	6.58412
Nono	68.615	93.754	91.31	79.871	112.943	77.791	87.403	71.443		6.10045	6.5508	6.5127	6.3196	6.81945	6.28154	6.44961	6.15871
Kcmf1	87.964	93.681	100.904	101.885	79.189	89.974	93.863	100.716		6.45885	6.54968	6.65684	6.6708	6.30723	6.49143	6.55248	6.65415
Cdk11b	67.169	93.663	91.673	98.275	49.423	87.577	86.2	88.124		6.06972	6.5494	6.51843	6.61876	5.62712	6.45248	6.42961	6.46147
Srrm1	62.948	93.627	90.646	87.464	45.561	80.534	87.998	102.585		5.97609	6.54886	6.50217	6.45062	5.50971	6.33153	6.4594	6.68067
Itm2c	122.633	93.612	84.522	108.751	115.607	119.818	104.097	163.244		6.9382	6.54862	6.40125	6.76488	6.85309	6.9047	6.70178	7.35089
H2-Aa	83.056	93.609	71.018	70.585	61.434	68.218	56.139	53.383		6.37601	6.54858	6.15011	6.14128	5.94096	6.09207	5.81092	5.73831
Cisd1	46.382	93.562	101.872	99.952	23.251	85.277	79.67	88.837		5.53549	6.54785	6.67062	6.64316	4.53925	6.41409	6.31596	6.47309
Snap23	110.75	93.521	96.274	107.638	128.67	110.639	105.985	115.312		6.79116	6.54722	6.58908	6.75005	7.00753	6.78971	6.72771	6.8494
Ywhaz	73.673	93.506	99.088	100.76	127.2	109.87	122.182	108.518		6.20307	6.54699	6.63064	6.65478	6.99095	6.77965	6.93289	6.76179
Mrps23	67.344	93.471	107.234	110.529	31.858	103.359	93.061	100.526		6.07347	6.54645	6.74462	6.78828	4.9936	6.69152	6.5401	6.65142
Dnase1l1	179.335	93.427	113.066	78.633	105.532	77.112	86.911	49.963		7.48651	6.54577	6.82102	6.29705	6.72153	6.26888	6.44147	5.64278
Pdzd11	95.929	93.407	105.667	116.467	119.298	95.132	113.008	107.012		6.5839	6.54546	6.72338	6.86378	6.89842	6.57185	6.82027	6.74163
Ptpra	200.834	93.393	107.442	86.596	125.936	60.201	69.644	60.999		7.64986	6.54525	6.74741	6.43624	6.97654	5.91172	6.12194	5.9307
Romo1	110.447	93.03	92.96	95.551	58.198	85.614	79.449	90.725		6.78721	6.53962	6.53853	6.57819	5.86289	6.41977	6.31195	6.50342
Mir6340	174.173	92.999	109.876	88.96	284.05	182.153	145.002	131.907		7.44438	6.53915	6.77973	6.47509	8.15	7.509	7.17992	7.04337
Mvb12a	93.197	92.862	95.395	72.566	57.6	76.441	77.155	59.368		6.5422	6.53701	6.57584	6.18121	5.848	6.25628	6.26969	5.89162
Ccl5	4950.65	92.825	78.892	101.958	15788.1	4448.33	4145.77	3415.86		12.2734	6.53645	6.30181	6.67183	13.9466	12.119	12.0174	11.738
Rps27a	80.229	92.766	97.175	84.908	49.584	105.096	92.306	76.042		6.32605	6.53553	6.60251	6.40783	5.63181	6.71557	6.52836	6.24872
Rnaset2b	181.621	92.745	97.59	99.92	220.66	172.493	159.471	130.765		7.50479	6.5352	6.60867	6.6427	7.78568	7.4304	7.31715	7.03083
Vegfb	67.187	92.73	107.525	78.971	19.043	50.252	55.761	45.552		6.07011	6.53496	6.74852	6.30325	4.25121	5.65111	5.80117	5.50944
Srsf5	60.423	92.704	96.921	87.045	41.306	99.611	91.403	105.976		5.91704	6.53457	6.59873	6.4437	5.36827	6.63823	6.51417	6.7276
Incenp	92.367	92.652	103.224	49.375	24.37	55.83	67.204	25.943		6.52931	6.53376	6.68964	5.62572	4.60705	5.80298	6.07048	4.69725
Slc39a7	93.927	92.607	94.829	124.247	48.593	86.003	85.505	129.607		6.55347	6.53305	6.56725	6.95707	5.60268	6.42631	6.41793	7.018
Dr1	77.919	92.604	92.684	120.753	252.822	205.588	194.337	179.747		6.28391	6.533	6.53425	6.91591	7.98198	7.68362	7.60241	7.48982
Chaf1b	21.279	92.539	91.37	103.525	3.298	49.168	55.479	62.181		4.41139	6.53198	6.51365	6.69383	1.72179	5.61964	5.79388	5.9584
Abce1	42.655	92.469	101.103	80.097	22.47	91.318	90.498	86.759		5.41465	6.5309	6.65968	6.32368	4.4899	6.51283	6.49982	6.43894
Zdhhc3	66.987	92.462	93.669	119.247	30.156	66.892	78.337	90.198		6.0658	6.53079	6.5495	6.89781	4.91438	6.06376	6.29162	6.49503
Phf11b	244.396	92.407	75.113	143.064	1074.73	287.991	277.354	227.087		7.93308	6.52993	6.23098	7.16052	10.0698	8.16988	8.11559	7.8271
Ifnar2	179.626	92.385	116.926	87.17	156.872	123.78	137.171	99.697		7.48886	6.52958	6.86945	6.44576	7.29344	6.95163	7.09984	6.63948
Rap1gds1	76.568	92.379	91.017	95.362	60.996	71.708	79.24	90.673		6.25867	6.52949	6.50806	6.57534	5.93063	6.16407	6.30816	6.5026
Cdca8	103.362	92.35	115.193	62.369	28.549	54.811	78.473	29.718		6.69157	6.52903	6.8479	5.96276	4.83534	5.7764	6.29413	4.89328
Impa1	64.669	92.221	99.441	97.239	39.759	94.768	99.871	100.318		6.015	6.52702	6.63577	6.60346	5.31322	6.56632	6.64199	6.64844
Larp1	71.113	92.14	90.289	72.866	132.335	121.658	137.815	107.02		6.15203	6.52575	6.49649	6.18718	7.04805	6.92669	7.10659	6.74174
Sdc1	23.837	92.138	67.197	101.281	8.721	105.905	48.043	207.599		4.57511	6.52573	6.07032	6.66222	3.12457	6.72663	5.58624	7.69766
Rnf126	54.425	92.099	93.105	96.36	26.931	98.019	104.185	112.661		5.7662	6.52511	6.54079	6.59036	4.75122	6.61499	6.703	6.81585
C1qa	119.717	92.096	90.831	91.636	78.095	57.347	49.807	44.311		6.90348	6.52507	6.50511	6.51784	6.28716	5.84165	5.63829	5.46958
Naa15	53.316	92.082	94.305	75.504	52.837	97.762	96.203	93.349		5.7365	6.52485	6.55926	6.23848	5.72348	6.6112	6.588	6.54456
Tceb2	93.231	91.96	92.597	88.352	60.527	83.044	88.071	84.606		6.54274	6.52294	6.53289	6.46519	5.91951	6.37581	6.46059	6.40268
Tlr2	198.968	91.952	61.885	125.621	155.784	285.6	370.195	197.033		7.63639	6.52281	5.95151	6.97293	7.2834	8.15785	8.53214	7.6223
Glyr1	98.507	91.739	91.471	87.284	84.766	93.901	98.223	82.585		6.62216	6.51947	6.51525	6.44764	6.40542	6.55307	6.61799	6.36781
Pcbd2	62.708	91.676	98.212	76.677	36.814	79.738	76.835	61.37		5.97058	6.51848	6.61782	6.26073	5.2022	6.31719	6.26369	5.93946
Dazap1	63.118	91.641	101.338	87.085	32.976	71.512	87.506	92.449		5.97999	6.51793	6.66302	6.44435	5.04335	6.16011	6.45131	6.53058
Myo1f	280.625	91.622	107.426	63.413	62.675	9.688	11.816	7.785		8.1325	6.51762	6.74719	5.98671	5.96981	3.27621	3.56266	2.96068
Snw1	93.255	91.539	94.057	94.332	146.272	100.263	100.043	93.094		6.54311	6.51632	6.55547	6.55967	7.19251	6.64764	6.64448	6.54061
Zfand6	93.657	91.516	84.606	83.728	56.721	69.863	70.84	71.383		6.54932	6.51596	6.40268	6.38764	5.8258	6.12646	6.14649	6.1575
Crtap	47.316	91.459	94.701	90.696	16.417	70.649	61.472	72.243		5.56425	6.51506	6.56531	6.50297	4.03712	6.1426	5.94186	6.17478
Bc1	70.921	91.452	93.321	76.957	27.429	79.015	70.618	81.765		6.14813	6.51495	6.54414	6.26598	4.77761	6.30405	6.14196	6.35341
Tmem30a	82.839	91.194	93.35	70.77	95.673	90.22	82.564	65.059		6.37224	6.51087	6.54457	6.14506	6.58004	6.49538	6.36745	6.02369
Nrd1	84.5	91.162	102.663	111.667	59.248	81.817	82.576	82.353		6.40088	6.51037	6.68177	6.80307	5.88869	6.35432	6.36765	6.36376
Cers5	67.875	91.096	94.93	115.746	16.708	60.507	60.33	81.364		6.08481	6.50931	6.5688	6.85481	4.06243	5.91903	5.9148	6.34632
Ube2e3	61.26	91.089	95.111	107.142	40.646	68.166	84.119	62.388		5.93687	6.5092	6.57154	6.74338	5.34503	6.09098	6.39437	5.96319
Vmp1	63.574	91.082	101.546	106.791	45.704	95.94	99.151	98.107		5.99036	6.5091	6.66599	6.73864	5.51425	6.58406	6.63155	6.61628
Lypla2	110.754	91.053	95.6	101.243	58.848	63.817	71.818	83.642		6.79121	6.50863	6.57894	6.66168	5.87891	5.99587	6.16627	6.38615
Tmem165	63.994	91.016	88.293	100.85	49.425	98.036	102.063	97.09		5.99987	6.50805	6.46422	6.65607	5.62717	6.61525	6.67332	6.60125
Ilf2	46.113	90.991	101.998	75.504	24.727	84.513	94.978	74.868		5.52711	6.50766	6.67239	6.23849	4.62802	6.4011	6.56953	6.22628
Rab32	102.291	90.984	88.28	96.603	85.486	189.136	247.531	110.949		6.67653	6.50754	6.46401	6.59399	6.41762	7.56328	7.95147	6.79375
Parvb	60.063	90.706	79.881	70.304	34.264	47.804	51.129	43.891		5.90841	6.50312	6.31978	6.13553	5.09862	5.57906	5.67607	5.45586
Prdx3	71.713	90.7	114.144	87.477	46.303	90.845	92.078	92.373		6.16416	6.50304	6.83471	6.45083	5.53303	6.50534	6.52478	6.5294
Lpcat3	80.999	90.658	85.016	90.622	42.602	60.196	58.401	69.466		6.33983	6.50237	6.40966	6.5018	5.41285	5.91159	5.86791	6.11824
Rab6a	90.02	90.615	86.595	98.62	79.585	89.29	87.186	117.541		6.49217	6.50167	6.43621	6.6238	6.31442	6.48042	6.44602	6.87702
Tmx3	69.065	90.56	95.273	90.494	63.208	90.409	90.727	85.852		6.10989	6.5008	6.574	6.49975	5.98203	6.4984	6.50347	6.42378
Adsl	32.518	90.551	101.37	83.517	17.07	88.968	83.214	97.06		5.02319	6.50066	6.66348	6.38399	4.09341	6.47521	6.37875	6.6008
Mrpl14	100.379	90.537	92.607	87.605	54.691	90.229	82.212	70.247		6.64932	6.50044	6.53305	6.45294	5.77324	6.49551	6.36127	6.13436
Nap1l1	37.626	90.494	94.212	86.506	19.208	83.949	82.394	92.992		5.23367	6.49975	6.55784	6.43472	4.2636	6.39144	6.36446	6.53904
Leprotl1	91.699	90.369	103.331	86.562	87.799	79.448	100.39	73.358		6.51884	6.49775	6.69113	6.43567	6.45613	6.31194	6.64948	6.19688
Gatad1	72.132	90.313	98.792	99.457	46.406	84.185	81.944	88.287		6.17257	6.49687	6.62633	6.63599	5.53625	6.3955	6.35657	6.46414
Tor1aip2	165.527	90.245	94.343	105.582	447.597	182.094	213.617	193.805		7.37092	6.49578	6.55984	6.72221	8.80606	7.50854	7.73888	7.59846
Arglu1	50.965	90.149	92.255	85.468	36.713	75.651	82.294	88.665		5.67145	6.49424	6.52756	6.41732	5.19823	6.2413	6.36271	6.4703
Mir5125	53.812	90.126	56.159	78.389	76.971	81.389	80.959	116.79		5.74985	6.49387	5.81144	6.29258	6.26624	6.34675	6.33912	6.86777
Tfg	92.925	90.063	92.176	87.885	185.066	124.44	122.364	121.919		6.53799	6.49286	6.52632	6.45754	7.5319	6.9593	6.93504	6.92978
Jak1	98.978	90.053	84.322	94.086	147.742	206.549	197.601	227.411		6.62903	6.4927	6.39784	6.55591	7.20693	7.69034	7.62644	7.82916
Prim1	30.785	90.04	90.483	79.103	6.782	50.135	48.642	44.362		4.94417	6.49249	6.49958	6.30567	2.76166	5.64775	5.60414	5.47124
Mta2	76.126	90.039	89.973	97.009	53.58	90.545	95.15	109.025		6.25032	6.49248	6.49142	6.60005	5.74361	6.50056	6.57214	6.76852
Anapc1	57.55	89.999	91.088	86.471	43.286	66.796	75.028	64.416		5.84674	6.49184	6.50918	6.43415	5.43584	6.06169	6.22936	6.00935
Tpr	73.277	89.981	87.338	74.604	101.548	89.48	105.939	91.08		6.19529	6.49155	6.44855	6.22119	6.66601	6.48349	6.72709	6.50906
Srp72	62.401	89.959	95.826	98.079	51.003	85.164	86.838	99.203		5.96349	6.49119	6.58235	6.61587	5.67251	6.41217	6.44025	6.63231
Csf2ra	196.897	89.917	77.522	130.004	145.007	88.225	73.81	120.806		7.62129	6.49052	6.27653	7.02241	7.17998	6.46311	6.20574	6.91655
Adam9	93.561	89.792	103.239	63.879	93.643	78.49	84.901	57.249		6.54784	6.48852	6.68985	5.99727	6.54909	6.29443	6.40771	5.83919
Naglu	86.831	89.77	74.885	90.856	43.729	53.129	44.698	60.907		6.44014	6.48817	6.22661	6.50551	5.4505	5.73143	5.48214	5.92853
Plxnb2	149.821	89.753	95.749	57.024	82.791	51.497	55.913	46.937		7.2271	6.48789	6.58119	5.83349	6.3714	5.68642	5.80511	5.55266
Coa3	72.712	89.666	85.635	83.212	34.274	77.443	74.201	54.107		6.18412	6.4865	6.42013	6.37872	5.09906	6.27506	6.21336	5.75774
Sucla2	75.411	89.642	89.197	83.478	64.426	80.131	80.591	80.506		6.23671	6.48611	6.47892	6.38333	6.00956	6.32429	6.33255	6.33103
Flot2	79.157	89.528	93.464	90.91	48.001	67.373	76.967	75.485		6.30664	6.48427	6.54634	6.50636	5.58499	6.07411	6.26616	6.23812
Lamtor5	70.347	89.44	99.251	91.305	64.078	102.231	96.833	92.13		6.13643	6.48285	6.63301	6.51263	6.00176	6.67569	6.59743	6.5256
Cox7a2l	80.41	89.369	98.199	95.202	46.308	90.267	82.585	90.82		6.3293	6.48171	6.61763	6.57292	5.53318	6.49613	6.36781	6.50494
Ube2z	76.39	89.312	81.609	96.168	97.671	98.716	98.428	110.877		6.25531	6.48079	6.35066	6.58748	6.60986	6.62522	6.62099	6.79282
Tars	49.803	89.253	91.185	89.188	23.551	98.644	94.774	89.754		5.63815	6.47983	6.51073	6.47878	4.55773	6.62416	6.56641	6.48791
Hp1bp3	115.181	89.196	101.509	51.612	102.334	61.657	66.906	34.677		6.84775	6.47891	6.66546	5.68963	6.67714	5.9462	6.06405	5.11591
Iars	28.225	89.182	91.913	85.981	7.913	75.554	82.77	62.625		4.81892	6.47869	6.5222	6.42594	2.98417	6.23944	6.37103	5.96866
Tacc3	89.857	89.054	101.19	62.948	46.595	63.635	71.702	35.931		6.48955	6.47661	6.66092	5.97609	5.5421	5.99175	6.16395	5.16717
Tbcb	109.711	89.039	92.66	87.563	67.457	87.969	85.883	95.339		6.77757	6.47636	6.53387	6.45225	6.07589	6.45892	6.4243	6.57499
Necap1	54.808	89.023	98.13	52.054	36.254	47.182	60.622	36.835		5.77632	6.4761	6.61662	5.70194	5.18009	5.56016	5.92176	5.20302
Prpf40a	70.659	89.013	92.691	99.582	69.068	110.507	110.826	123.511		6.14281	6.47595	6.53436	6.63781	6.10994	6.78799	6.79216	6.9485
Mir7672	53.32	89.007	80.337	68.79	40.92	62.669	84.427	63.269		5.7366	6.47585	6.32799	6.10412	5.35472	5.96968	6.39964	5.98342
Polr3k	54.062	89.005	91.1	97.514	19.06	64.223	67.106	79.313		5.75653	6.47581	6.50937	6.60754	4.25251	6.00502	6.06836	6.30949
Atp8b4	108.519	88.941	99.035	61.229	38.781	59.255	75.526	36.864		6.76181	6.47478	6.62986	5.93613	5.27726	5.88888	6.23891	5.20412
Rbm25	65.338	88.882	93.838	87.889	56.337	84.377	83.801	95.427		6.02984	6.47382	6.5521	6.45762	5.816	6.39877	6.3889	6.57632
Pet100	94.302	88.851	92.161	104.795	44.292	89.065	90.181	90.54		6.55922	6.47332	6.52609	6.71143	5.46898	6.47678	6.49476	6.50049
Hsd17b11	151.954	88.82	100.257	84.754	255.063	68.185	63.502	55.013		7.24749	6.47281	6.64756	6.40521	7.99471	6.09137	5.98873	5.78171
Tmem33	60.432	88.723	87.157	99.241	53.563	96.213	99.297	114.579		5.91725	6.47123	6.44554	6.63286	5.74318	6.58815	6.63368	6.8402
Stat6	105.716	88.706	80.459	120.38	42.535	74.832	53.313	97.888		6.72405	6.47096	6.33018	6.91145	5.41058	6.22558	5.73643	6.61306
Dnm2	121.667	88.668	67.784	87.889	83.237	66.897	69.502	84.58		6.92679	6.47034	6.08287	6.45761	6.37916	6.06387	6.11898	6.40224
Oaz1	90.371	88.53	95.008	86.943	53.184	84.284	82.338	80.067		6.49779	6.4681	6.56998	6.44199	5.73292	6.39719	6.36349	6.32313
Gtpbp4	42.078	88.476	87.621	103.347	29.624	123.871	103.835	151.999		5.39501	6.46722	6.45321	6.69136	4.88867	6.95269	6.69815	7.24792
Tspan4	88.2	88.418	98.822	52.982	33.314	29.301	33.081	20.86		6.4627	6.46626	6.62676	5.72744	5.05804	4.87288	5.04795	4.38267
Ddt	67.607	88.325	96.029	111.129	42.595	85.212	82.316	103.783		6.07909	6.46475	6.58539	6.79609	5.41262	6.41298	6.36311	6.69743
Gins4	53.088	88.23	91.622	76.04	27.015	68.539	74.083	70.117		5.73031	6.4632	6.51763	6.24869	4.75567	6.09884	6.21107	6.13169
Cxcl10	1947.86	88.204	67.469	80.255	10111	1025.16	1854.83	531.812		10.9277	6.46277	6.07616	6.32651	13.3036	10.0016	10.8571	9.05477
Tpd52	122.248	88.149	87.404	100.711	87.198	88.301	84.515	94.473		6.93367	6.46188	6.44963	6.65408	6.44623	6.46435	6.40113	6.56184
Nudt5	34.155	88.094	103.07	102.68	18.124	80.754	79.781	97.131		5.09404	6.46098	6.68748	6.68202	4.17983	6.33546	6.31797	6.60186
Por	138.837	88.052	98.184	72.1	30.202	63.692	64.825	65.704		7.11724	6.46029	6.61742	6.17192	4.91655	5.99305	6.01847	6.0379
Rab12	145.311	88.023	74.214	94.596	283.621	185.367	178.23	134.543		7.183	6.45981	6.21361	6.56371	8.14782	7.53424	7.47759	7.07192
Ilk	122.039	87.97	89.445	76.277	83.812	53.693	59.857	45.034		6.9312	6.45894	6.48293	6.25318	6.38909	5.74666	5.90345	5.49295
Ccrl2	352.69	87.701	49.498	116.105	814.884	291.512	322.203	249.617		8.46226	6.45453	5.62929	6.85928	9.67045	8.18741	8.33183	7.96357
Cdv3	28.821	87.691	88.388	106.027	20.293	93.587	103.647	124.575		4.84904	6.45435	6.46578	6.72829	4.34292	6.54823	6.69553	6.96087
Tk1	49.826	87.65	90.06	47.078	9.04	28.966	33.655	18.216		5.63883	6.45368	6.49281	5.55697	3.17637	4.85629	5.07276	4.18714
Cnpy2	75.691	87.598	84.996	80.541	39.564	92.886	77.871	69.248		6.24206	6.45282	6.40932	6.33165	5.30613	6.5374	6.28302	6.1137
Nifk	34.429	87.594	100.581	78.882	12.437	88.39	80.48	101.764		5.10554	6.45276	6.65222	6.30163	3.63655	6.46581	6.33057	6.66909
Rnf114	149.881	87.461	92.414	94.198	260.325	142.512	170.394	143.735		7.22768	6.45057	6.53004	6.55762	8.02417	7.15494	7.41273	7.16727
H13	88.905	87.447	88.079	88.852	55.363	69.596	65.084	88.316		6.4742	6.45034	6.46073	6.47333	5.79084	6.12093	6.02424	6.46461
Wdr82	45.192	87.409	89.289	78.392	37.666	59.857	61.305	60.936		5.498	6.4497	6.48041	6.29263	5.23521	5.90344	5.93794	5.92922
Yars	29.895	87.397	95.232	85.234	9.747	80.52	78.006	67.525		4.90183	6.4495	6.57338	6.41336	3.285	6.33128	6.28551	6.07735
Piezo1	72.221	87.39	77.165	107.995	88.151	66.445	91.068	79.1		6.17435	6.44939	6.26988	6.75481	6.46191	6.05408	6.50887	6.30561
Rbl1	76.36	87.31	95.81	64.94	179.598	84.057	95.111	60.378		6.25474	6.44808	6.5821	6.02103	7.48863	6.3933	6.57154	5.91595
Rwdd1	44.162	87.269	87.321	115.801	33.238	95.001	86.037	111.097		5.46475	6.4474	6.44825	6.85551	5.05477	6.56987	6.42688	6.79568
Yy1	60.569	87.257	85.424	79.56	31.012	69.216	67.653	82.411		5.92051	6.4472	6.41657	6.31396	4.95476	6.11304	6.08008	6.36477
Sdf2	73.83	87.254	79.483	88.132	49.664	98.451	90.516	119.027		6.20614	6.44715	6.31257	6.4616	5.63414	6.62133	6.5001	6.89515
Srrm2	48.48	87.218	84.985	77.273	46.952	75.688	91.195	71.86		5.59931	6.44656	6.40913	6.2719	5.55312	6.24199	6.51089	6.16713
Idh1	143.834	87.003	81.767	54.981	37.185	28.807	25.254	15.807		7.16826	6.443	6.35345	5.78085	5.21665	4.84833	4.65844	3.9825
Nus1	89.04	86.94	85.774	106.588	70.033	121.783	107.021	120.697		6.47638	6.44195	6.42247	6.7359	6.12996	6.92817	6.74175	6.91525
Ppp2r5c	102.34	86.938	93.312	82.868	55.517	60.413	62.687	56.026		6.67722	6.44192	6.54399	6.37273	5.79485	5.91679	5.97009	5.80803
Mrpl24	79.415	86.905	87.206	85.759	47.294	92.556	80.668	86.277		6.31134	6.44136	6.44636	6.42221	5.56359	6.53226	6.33392	6.43091
Arf2	69.573	86.891	55.869	207.276	37.169	100.337	41.429	199.837		6.12046	6.44113	5.80397	7.69541	5.21601	6.64871	5.37257	7.64268
Raet1e	23.489	86.788	76.377	87.415	22.002	96.538	90.083	88.5		4.55393	6.43942	6.25507	6.44982	4.45954	6.59303	6.49318	6.4676
B3gnt2	102.455	86.754	83.272	92.069	192.671	104.527	107.577	94.891		6.67885	6.43886	6.37975	6.52465	7.59	6.70773	6.74923	6.5682
Fam174a	108.556	86.739	86.203	60.704	76.306	114.144	83.003	85.98		6.76229	6.43861	6.42966	5.92373	6.25372	6.83471	6.37509	6.42593
Syf2	130.216	86.738	103.577	69.767	251.986	110.839	110.293	92.035		7.02477	6.4386	6.69456	6.12447	7.9772	6.79232	6.78519	6.52412
Pmpca	77.19	86.734	93.095	79.954	64.116	84.188	85.022	85.113		6.27035	6.43853	6.54064	6.3211	6.00261	6.39555	6.40976	6.41131
Ogfr	148.624	86.667	96.964	107.682	271.659	157.502	179.429	165.944		7.21552	6.43742	6.59938	6.75064	8.08565	7.29922	7.48727	7.37455
Gba	117.332	86.607	85.175	109.438	67.932	68.671	69.082	86.092		6.87446	6.43641	6.41235	6.77397	6.08602	6.10163	6.11023	6.4278
Trim30a	208.766	86.576	92.04	85.688	555.559	218.507	258.007	207.511		7.70575	6.43589	6.52418	6.42102	9.1178	7.77154	8.01127	7.69705
BC004004	79.553	86.548	88.65	106.639	54.457	78.58	75.465	84.667		6.31385	6.43543	6.47005	6.73659	5.76704	6.29609	6.23774	6.40374
Cib1	101.321	86.528	99.628	121.982	58.216	78.787	82.424	91.534		6.66279	6.43509	6.63848	6.93052	5.86335	6.29989	6.36499	6.51624
Mcmbp	61.186	86.466	88.04	66.865	155.851	79.086	84.866	74.81		5.93512	6.43406	6.46008	6.06319	7.28403	6.30535	6.40712	6.22517
Supt5	78.681	86.443	88.992	91.549	57.6	73.697	76.06	78.571		6.29794	6.43367	6.47561	6.51647	5.84799	6.20353	6.24907	6.29593
Wsb1	94.149	86.44	93.644	91.93	64.883	98.905	96.614	99.845		6.55687	6.43362	6.54912	6.52246	6.01977	6.62797	6.59416	6.64162
Commd8	85.606	86.425	92.488	105.809	47.104	70.193	66.503	89.494		6.41964	6.43338	6.53119	6.72532	5.55776	6.13325	6.05534	6.48372
Nagk	152.625	86.406	83.24	79.791	56.932	40.978	40.588	35.256		7.25385	6.43307	6.3792	6.31816	5.83117	5.35677	5.34299	5.1398
Cic	70.828	86.341	69.618	77.658	26.756	48.099	46.254	49.586		6.14624	6.43197	6.12138	6.27906	4.74178	5.58795	5.53151	5.63188
Xpnpep1	78.208	86.291	81.505	98.619	48.9	79.798	75.499	89.052		6.28924	6.43113	6.34882	6.62379	5.61177	6.31828	6.23839	6.47657
Nomo1	41.107	86.264	89.711	70.211	19.603	76.833	80.689	78.32		5.36132	6.43068	6.48721	6.13363	4.29298	6.26366	6.3343	6.29131
Ogdh	75.529	86.245	84.624	92.635	47.015	71.867	70.675	80.447		6.23896	6.43037	6.40299	6.53348	5.55503	6.16725	6.14313	6.32996
Itfg1	71.214	86.174	89.836	89.598	49.259	81.262	75.257	78.223		6.15409	6.42918	6.48922	6.48539	5.62231	6.34451	6.23376	6.28952
Cops7a	77.794	86.172	98.785	94.228	44.301	93.776	89.294	91.521		6.28159	6.42914	6.62622	6.55808	5.46926	6.55114	6.48049	6.51603
Ehd4	133.126	86.142	69.06	71.351	217.441	54.403	61.651	53.548		7.05665	6.42865	6.10978	6.15685	7.76448	5.76563	5.94605	5.74276
Golph3	101.925	86.087	88.151	94.098	116.726	99.448	92.251	110.119		6.67137	6.42772	6.4619	6.55609	6.86698	6.63586	6.52749	6.78293
Ergic1	63.234	86.068	85.001	93.265	48.637	88.582	76.358	87.584		5.98263	6.4274	6.40941	6.54326	5.60399	6.46894	6.25471	6.4526
Actn1	103.705	86.029	75.433	149.141	139.026	201.716	151.756	293.735		6.69634	6.42675	6.23711	7.22054	7.11921	7.65619	7.24561	8.19837
Tuba4a	45.128	86.018	95.531	118.778	8.167	36.313	37.426	58.241		5.49595	6.42656	6.57789	6.89212	3.02984	5.1824	5.22595	5.86396
Trnt1	42.984	86.013	96.589	92.522	48.963	85.414	84.77	105.376		5.42572	6.42649	6.59379	6.53172	5.61363	6.4164	6.40548	6.71941
Eif4a2	44.024	85.998	80.42	88.668	23.621	79.448	67.019	81.33		5.46021	6.42624	6.32948	6.47034	4.56198	6.31194	6.06649	6.34571
Cln6	48.331	85.867	93.405	102.105	17.072	48.533	54.851	53.668		5.59489	6.42404	6.54543	6.67391	4.09358	5.60091	5.77746	5.74598
Hiat1	51.427	85.851	87.694	87.297	47.745	87.625	78.955	87.867		5.68446	6.42376	6.4544	6.44786	5.57728	6.45326	6.30297	6.45725
Cdipt	83.208	85.839	83.587	87.854	49.694	90.76	91.273	86.902		6.37865	6.42357	6.38521	6.45704	5.63501	6.50399	6.51212	6.44133
Tmem38b	111.895	85.635	56.252	87.91	48.503	70.158	37.419	57.484		6.806	6.42013	5.81382	6.45796	5.60001	6.13253	5.22569	5.84509
Rai14	9.178	85.63	46.551	108.447	2.611	115.231	88.108	108.654		3.19823	6.42004	5.54074	6.76085	1.38481	6.84838	6.46119	6.7636
Arl5a	48.94	85.453	69.347	127.302	66.924	120.773	72.68	151.494		5.61294	6.41705	6.11577	6.99212	6.06445	6.91616	6.18348	7.24311
Spag7	92.552	85.382	80.2	65.499	56.952	81.654	75.433	66.061		6.53219	6.41587	6.32553	6.0334	5.83166	6.35145	6.23713	6.04572
Sf1	57.458	85.377	82.18	82.531	40.552	82.593	84.715	88.493		5.84445	6.41577	6.36071	6.36687	5.34169	6.36795	6.40454	6.46748
Paip1	75.524	85.353	86.138	81.243	54.104	93.681	79.168	92.408		6.23886	6.41538	6.42858	6.34416	5.75767	6.54969	6.30684	6.52995
Adk	75.196	85.305	97.108	77.67	41.655	48.682	58.533	51.271		6.23258	6.41456	6.60152	6.27928	5.38042	5.60531	5.87117	5.68007
Arrb1	43.613	85.185	71.959	72.858	1.989	28.8	12.189	19.54		5.4467	6.41253	6.1691	6.18702	0.99232	4.84798	3.60755	4.28836
Cse1l	43.487	85.172	87.363	75.683	24.251	71.413	73.904	72.646		5.44252	6.41231	6.44895	6.24191	4.6	6.15812	6.20757	6.18282
Foxk2	34.915	85.17	76.3	78.926	16.199	69.248	67.311	78.689		5.12577	6.41227	6.25362	6.30243	4.01786	6.1137	6.07277	6.29808
Pck2	29.613	85.16	103.266	82.472	4.327	71.738	74.832	46.534		4.88816	6.4121	6.69022	6.36582	2.11341	6.16467	6.22558	5.54021
Cox16	66.683	85.053	92.166	96.44	40.471	93.106	81.836	88.741		6.05924	6.4103	6.52617	6.59155	5.33882	6.5408	6.35467	6.47154
Cops5	71.558	84.978	95.795	88.443	51.624	84.121	91.72	85.744		6.16105	6.40902	6.58187	6.46668	5.68998	6.39439	6.51917	6.42197
Tmed4	62.908	84.961	84.865	80.689	43.914	83.292	73.419	68.337		5.97518	6.40872	6.4071	6.3343	5.45662	6.38011	6.19809	6.0946
Elp2	47.115	84.954	87.014	83.404	20.588	64.527	60.76	64.798		5.55811	6.40861	6.44318	6.38205	4.36374	6.01183	5.92504	6.01788
Tceal8	64.52	84.932	97.203	83.546	25.827	66.712	61.646	55.82		6.01167	6.40824	6.60293	6.3845	4.69079	6.05987	5.94594	5.80271
Wars	53.964	84.878	92.071	91.997	139.017	84.959	89.119	75.333		5.75391	6.40733	6.52467	6.52352	7.11912	6.40869	6.47766	6.2352
Dnajc15	55.007	84.865	85.032	87.926	31.623	72.82	76.743	71.476		5.78156	6.4071	6.40993	6.45821	4.98289	6.18626	6.26197	6.15939
Snrnp27	92.88	84.785	85.471	76.311	81.712	104.743	106.686	94.887		6.5373	6.40574	6.41736	6.25382	6.35248	6.71072	6.73722	6.56813
Psmg4	57.112	84.764	94.627	103.733	29.977	71.231	88.247	92.886		5.83572	6.40537	6.56418	6.69672	4.90578	6.15444	6.46347	6.53739
Zc3hav1	99.445	84.639	83.908	79.275	141.216	108.595	123.011	91.859		6.63583	6.40325	6.39074	6.30879	7.14176	6.76281	6.94264	6.52135
Arhgap10	85.692	84.621	94.82	82.042	63.494	49.575	65.47	44.129		6.42109	6.40295	6.56712	6.3583	5.98855	5.63153	6.03277	5.46367
Tmem208	68.142	84.599	96.871	109.583	39.065	87.751	83.812	95.537		6.09047	6.40256	6.59799	6.77588	5.28782	6.45534	6.38908	6.57798
Myl6	166.894	84.549	89.253	98.99	103.708	74.112	80.098	84.719		7.38279	6.40172	6.47982	6.62922	6.69638	6.21163	6.32369	6.40461
Pdk1	28.15	84.541	87.708	75.953	6.832	44.705	36.521	39.678		4.81506	6.40157	6.45463	6.24704	2.77236	5.48237	5.19066	5.31026
Uggt1	60.814	84.525	80.198	81.696	36.938	62.683	66.969	63.523		5.92633	6.40131	6.32549	6.35219	5.20702	5.97001	6.06542	5.98921
Dctn5	82.298	84.49	90.436	88.479	53.208	67.514	83.594	59.907		6.36279	6.4007	6.49882	6.46726	5.73358	6.07711	6.38532	5.90466
Cerk	113.064	84.486	82.834	59.566	6.701	26.896	20.923	37.92		6.82099	6.40064	6.37215	5.89642	2.74436	4.74931	4.38701	5.24489
Cnot6	46.478	84.458	81.55	86.084	36.626	67.961	71.794	85.194		5.53847	6.40017	6.34962	6.42767	5.19478	6.08664	6.16579	6.41268
[truncated: 34,696 more rows]

## Sheet: RPKM values for T. gondii
RPKM values for T. gondii
Name	Pru - linear total RPKM	gra18 - linear total RPKM	GRA18+++ - linear total RPKM	Pru_LPS - linear total RPKM	gra18_LPS - linear total RPKM	GRA18+++_LPS - linear total RPKM		Pru - log₂ total RPKM	gra18 - log₂ total RPKM	GRA18+++ - log₂ total RPKM	Pru_LPS - log₂ total RPKM	gra18_LPS - log₂ total RPKM	GRA18+++_LPS - log₂ total RPKM
TGME49_270250	6006.37	6279.26	5527.01	5975.13	5937.84	5511.13		12.5523	12.6164	12.4323	12.5448	12.5357	12.4281
TGME49_271050	4061.32	4267.21	4096.35	4230.23	3956.99	4216.24		11.9877	12.0591	12.0001	12.0465	11.9502	12.0417
TGME49_261740	3754.81	3854.72	3792.8	3885.69	3637.93	3764.44		11.8745	11.9124	11.889	11.924	11.8289	11.8782
TGME49_233460	3428.39	3590.44	3598.68	3401.49	3395.69	3698.22		11.7433	11.8099	11.8133	11.7319	11.7295	11.8526
TGME49_233480	2576.46	2560.97	2375.11	2593.97	2483.36	2314.12		11.3312	11.3225	11.2138	11.3409	11.2781	11.1762
TGME49_227620	2471.88	2529.36	2332.81	2417.97	2368.85	2281.37		11.2714	11.3046	11.1878	11.2396	11.21	11.1557
TGME49_286450	2141.93	2172.68	1971.67	2117.51	2106.45	1994.42		11.0647	11.0853	10.9452	11.0482	11.0406	10.9618
TGME49_309590	2114.42	2131.5	2066.8	2137.82	2120.49	2063.5		11.046	11.0577	11.0132	11.0619	11.0502	11.0109
TGME49_316400	1463.94	1594.2	1498.37	1496.74	1545.1	1533.46		10.5156	10.6386	10.5492	10.5476	10.5935	10.5826
TGME49_275440	1367.6	1419.47	1405.1	1351.8	1335.8	1348.78		10.4174	10.4711	10.4565	10.4007	10.3835	10.3974
TGME49_258470	1222.47	1228.53	1164.58	1170.77	1145.84	1188.01		10.2556	10.2627	10.1856	10.1932	10.1622	10.2143
TGME49_227280	1106.39	1110.99	969.015	1100.46	1052.53	964.824		10.1116	10.1176	9.92038	10.1039	10.0396	9.91412
TGME49_295110	996.715	886.758	983.415	1004.73	905.426	930.683		9.96104	9.7924	9.94166	9.9726	9.82245	9.86215
TGME49_232710	939.45	1025.35	970.944	1027.48	948.831	1044		9.87567	10.0019	9.92325	10.0049	9.89001	10.0279
TGME49_310780	891.173	908.866	936.97	894.964	882.697	900.895		9.79956	9.82792	9.87186	9.80569	9.78577	9.81522
TGME49_211680	853.858	871.112	973.712	886.464	859.452	975.697		9.73785	9.76671	9.92735	9.79192	9.74727	9.93029
TGME49_204530	852.75	939.162	721.143	848.538	839.699	753.309		9.73598	9.87523	9.49414	9.72884	9.71373	9.5571
TGME49_247520	838.193	893.498	890.352	840.664	828.033	865.64		9.71114	9.80332	9.79823	9.71539	9.69354	9.75762
TGME49_325800	836.688	860.225	693.658	826.601	826.823	710.487		9.70855	9.74857	9.43808	9.69105	9.69143	9.47266
TGME49_277080	803.734	846.424	687.597	768.008	801.773	704.252		9.65057	9.72524	9.42542	9.58498	9.64705	9.45995
TGME49_263090	776.233	770.675	808.416	779.675	711.01	790.71		9.60035	9.58998	9.65895	9.60673	9.47373	9.627
TGME49_286420	760.265	809.681	755.869	792.652	798.29	749.931		9.57036	9.66121	9.56199	9.63054	9.64077	9.55061
TGME49_209030	749.269	832.358	752.461	780.975	789.581	766.995		9.54934	9.70106	9.55547	9.60913	9.62494	9.58307
TGME49_224130	748.428	753.331	680.016	681.935	695.003	681.739		9.54772	9.55714	9.40942	9.41349	9.44088	9.41308
TGME49_245680	738.916	820.322	741.161	803.232	767.391	784.92		9.52927	9.68005	9.53364	9.64967	9.58382	9.6164
TGME49_242330	728.376	839.132	734.982	788.583	764.947	740.193		9.50854	9.71275	9.52157	9.62312	9.57922	9.53176
TGME49_203310	703.984	688.38	608.32	674.148	645.587	625.373		9.4594	9.42706	9.24869	9.39692	9.33447	9.28857
TGME49_220400	697.048	757.622	684.751	737.128	705.286	709.833		9.44511	9.56534	9.41944	9.52577	9.46207	9.47134
TGME49_209910	695.645	708.672	761.598	716.981	660.409	763.613		9.44221	9.46897	9.57289	9.48579	9.36722	9.5767
TGME49_213580	684.899	729.999	682.702	753.137	682.74	681.053		9.41975	9.51175	9.41511	9.55677	9.41519	9.41162
TGME49_294800	681.882	733.536	617.89	688.237	726.068	627.595		9.41338	9.51872	9.27121	9.42676	9.50396	9.29369
TGME49_309810	681.064	756.035	714.898	767.159	699.995	749.634		9.41165	9.56231	9.48159	9.58338	9.4512	9.55004
TGME49_254720	678.598	680.944	678.771	667.52	651.955	686.151		9.40641	9.41139	9.40678	9.38267	9.34863	9.42238
TGME49_205250	676.438	715.265	658.068	671.147	703.048	670.173		9.40181	9.48233	9.36209	9.39048	9.45748	9.38839
TGME49_237880	670.803	637.588	660.036	706.145	595.422	679.413		9.38975	9.31648	9.3664	9.46382	9.21777	9.40815
TGME49_201860	669.732	704.839	708.871	712.703	645.21	737.247		9.38744	9.46115	9.46938	9.47716	9.33363	9.526
TGME49_288650	665.094	657.518	619.576	642.049	651.44	586.32		9.37741	9.36089	9.27514	9.32654	9.34749	9.19554
TGME49_273760	662.151	654.645	630.163	694.247	668.66	616.179		9.37102	9.35457	9.29958	9.43931	9.38513	9.2672
TGME49_217570	661.225	681.548	669.776	690.86	604.822	688.607		9.369	9.41267	9.38754	9.43225	9.24037	9.42754
TGME49_250710	660.992	680.265	527.663	636.477	627.213	553.351		9.36849	9.40995	9.04347	9.31396	9.29281	9.11205
TGME49_277240	660.174	732.596	679.346	700.557	664.908	667.014		9.3667	9.51687	9.408	9.45236	9.37701	9.38157
TGME49_201390	657.937	702.772	605.585	658.519	648.733	606.347		9.36181	9.45691	9.24219	9.36308	9.34148	9.244
TGME49_293360	644.816	650.126	625.025	676.752	614.582	668.039		9.33274	9.34458	9.28777	9.40248	9.26346	9.38379
TGME49_267400	627.338	661.966	637.595	645.12	613.331	646.803		9.2931	9.37061	9.3165	9.33342	9.26052	9.33718
TGME49_215530	619.775	660.868	660.997	636.289	601.117	674.907		9.2756	9.36822	9.3685	9.31354	9.2315	9.39854
TGME49_231630	615.931	649.834	561.581	618.171	633.15	558.03		9.26662	9.34393	9.13335	9.27186	9.3064	9.1242
TGME49_232300	592.16	639.918	615.057	607.086	582.277	598.555		9.20984	9.32174	9.26458	9.24576	9.18556	9.22534
TGME49_319560	567.432	583.214	469.693	574.367	554.226	472.638		9.1483	9.18788	8.87558	9.16583	9.11433	8.88459
TGME49_271970	557.261	577.066	528.131	548.526	582.178	549.586		9.12221	9.17259	9.04475	9.09942	9.18532	9.1022
TGME49_227330	551.798	599.113	597.105	573.617	542.186	559.64		9.108	9.22668	9.22184	9.16394	9.08264	9.12836
TGME49_219820	548.687	611.488	523.644	550.03	609.009	478.745		9.09984	9.25618	9.03244	9.10337	9.25032	8.90311
TGME49_291890	541.77	540.171	439.939	525.477	506.583	432.559		9.08154	9.07727	8.78116	9.03748	8.98465	8.75675
TGME49_200360	540.021	581.73	506.025	566.19	518.433	530.605		9.07687	9.18421	8.98306	9.14514	9.01801	9.05149
TGME49_215470	529.793	569.156	535.679	565.608	519.799	552.519		9.04928	9.15268	9.06522	9.14366	9.02181	9.10988
TGME49_230160	521.684	531.693	526.338	517.004	489.347	518.725		9.02703	9.05445	9.03985	9.01403	8.93471	9.01883
TGME49_270240	513.425	514.234	530.72	494.398	488.038	504.522		9.00401	9.00628	9.05181	8.94953	8.93085	8.97877
TGME49_225080	504.07	535.824	495.961	505.224	504.124	497.265		8.97748	9.06562	8.95408	8.98078	8.97763	8.95787
TGME49_218260	503.565	495.711	482.185	500.996	466.813	489.173		8.97604	8.95336	8.91344	8.96865	8.8667	8.9342
TGME49_205340	500.652	519.42	504.073	542.832	477.484	498.626		8.96766	9.02076	8.97749	9.08436	8.89931	8.96182
TGME49_236950	494.072	513.088	500.037	512.264	507.833	521.949		8.94858	9.00306	8.96589	9.00074	8.98821	9.02777
TGME49_258580	489.457	479.988	508.492	482.21	460.468	482.926		8.93504	8.90685	8.99008	8.91352	8.84696	8.91566
TGME49_305520	482.614	519.915	493.343	512.632	481.395	477.393		8.91473	9.02213	8.94645	9.00178	8.91108	8.89903
TGME49_214080	481.741	436.306	471.141	504.421	422.283	510.633		8.91211	8.7692	8.88001	8.97848	8.72207	8.99614
TGME49_203630	481.681	551.249	515.595	513.916	507.652	518.868		8.91194	9.10656	9.0101	9.00539	8.9877	9.01922
TGME49_239100	480.327	535.686	498.434	493.539	480.193	504.54		8.90787	9.06524	8.96126	8.94702	8.90747	8.97882
TGME49_231640	479.906	497.601	416.631	482.053	505.257	415.714		8.90661	8.95885	8.70263	8.91305	8.98087	8.69945
TGME49_293870	468.925	528.357	509.501	483.217	476.503	521.907		8.87321	9.04537	8.99294	8.91653	8.89634	9.02765
TGME49_257530	464.003	425.694	410.785	473.486	438.287	390.218		8.85799	8.73367	8.68224	8.88718	8.77573	8.60814
TGME49_248480	461.723	476.156	458.899	488.401	460.801	483.968		8.85088	8.89529	8.84203	8.93192	8.848	8.91877
TGME49_228470	454.61	476.092	455.789	486.003	450.532	469.636		8.82848	8.8951	8.83222	8.92482	8.81548	8.8754
TGME49_210690	454.274	470.183	441.106	447.72	434.376	440.571		8.82742	8.87708	8.78498	8.80645	8.7628	8.78323
TGME49_249900	450.877	442.557	441.832	480.387	420.676	424.94		8.81659	8.78972	8.78735	8.90805	8.71656	8.73111
TGME49_234550	449.537	480.269	465.054	445.132	438.119	458.011		8.8123	8.9077	8.86126	8.79809	8.77518	8.83924
TGME49_263040	448.037	507.478	452.622	494.268	457.383	466.643		8.80748	8.9872	8.82216	8.94915	8.83726	8.86617
TGME49_249240	443.406	484.211	459.209	451.559	427.251	446.517		8.79248	8.91949	8.84301	8.81877	8.73894	8.80257
TGME49_249850	439.097	486.841	436.293	464.884	471.782	441.545		8.7784	8.92731	8.76916	8.86073	8.88198	8.78642
TGME49_316340	438.34	455.347	392.057	433.002	427.667	396.842		8.77591	8.83082	8.61492	8.75823	8.74034	8.63242
TGME49_209290	438.042	482.952	428.536	474.408	447.688	454.269		8.77493	8.91574	8.74327	8.88999	8.80635	8.8274
TGME49_204020	423.343	438.294	415.948	433.018	419.387	423.063		8.72568	8.77575	8.70026	8.75828	8.71214	8.72473
TGME49_243545	420.613	457.065	397.576	448.033	452.223	408.368		8.71635	8.83626	8.63509	8.80746	8.82089	8.67372
TGME49_232350	418.141	458.155	391.257	414.224	448.67	382.373		8.70785	8.83969	8.61197	8.69427	8.80951	8.57884
TGME49_305050	410.91	441.042	435.657	396.711	415.423	420.808		8.68268	8.78477	8.76705	8.63194	8.69844	8.71702
TGME49_257090	410.757	456.97	414.302	422.233	428.755	411.98		8.68214	8.83596	8.69454	8.7219	8.74401	8.68643
TGME49_261570	408.893	415.399	394.962	418.394	400.9	409.271		8.67558	8.69836	8.62557	8.70872	8.6471	8.67691
TGME49_208030	404.842	399.953	334.897	386.958	398.359	328.267		8.66122	8.64369	8.38757	8.59603	8.63793	8.35873
TGME49_243570	403.657	432.753	399.495	429.27	397.585	429.222		8.65699	8.7574	8.64204	8.74574	8.63512	8.74558
TGME49_201780	402.477	383.313	320.994	375.211	396.958	307.125		8.65276	8.58238	8.3264	8.55156	8.63284	8.26268
TGME49_249250	399.454	443.702	403.356	419.669	407.266	415.343		8.64188	8.79345	8.65591	8.71311	8.66983	8.69816
TGME49_311720	396.993	389.904	397.455	418.793	405.609	390.436		8.63297	8.60698	8.63465	8.71009	8.66395	8.60894
TGME49_254620	395.822	412.425	401.647	428.566	382.182	426.223		8.62871	8.68799	8.64978	8.74337	8.57812	8.73547
TGME49_219270	392.203	407.491	383.011	385.077	412.375	384.081		8.61546	8.67062	8.58124	8.589	8.68781	8.58527
TGME49_219320	391.193	411.466	377.632	376.636	404.629	373.319		8.61174	8.68463	8.56084	8.55703	8.66046	8.54426
TGME49_251810	386.293	422.476	371.612	417.359	420.144	408.084		8.59355	8.72273	8.53765	8.70515	8.71474	8.67272
TGME49_299050	385.766	426.102	377.653	412.487	381.245	378.187		8.59158	8.73506	8.56092	8.6882	8.57457	8.56295
TGME49_260260	383.374	397.888	388.028	413.444	381.529	412.855		8.58261	8.63622	8.60002	8.69155	8.57565	8.68949
TGME49_233030	380.408	375.779	359.681	381.744	374.355	346.294		8.5714	8.55374	8.49057	8.57646	8.54826	8.43585
TGME49_295125	378.379	358.221	391.393	394.596	360.788	377.589		8.56369	8.48471	8.61247	8.62423	8.49501	8.56067
TGME49_258660	377.831	387.921	394.169	384.842	382.807	406.567		8.5616	8.59962	8.62267	8.58812	8.58047	8.66735
TGME49_244280	376.643	374.039	294.871	415.079	372.497	317.459		8.55705	8.54704	8.20394	8.69724	8.54109	8.31043
TGME49_234450	375.415	385.524	370.086	397.445	364.128	384.17		8.55234	8.59068	8.53172	8.63461	8.5083	8.5856
TGME49_202500	370.306	384.822	345.337	375.372	375.282	348.856		8.53257	8.58805	8.43186	8.55218	8.55183	8.44649
TGME49_221210	370.261	380.478	412.609	391.55	333.973	412.338		8.5324	8.57167	8.68863	8.61305	8.38359	8.68768
TGME49_291840	370.095	414.059	372.954	425.187	381.821	412.924		8.53175	8.69369	8.54285	8.73195	8.57675	8.68973
TGME49_262620	368.41	375.261	335.064	353.17	368.638	324.938		8.52517	8.55175	8.38829	8.46422	8.52606	8.34402
TGME49_316255	367.275	374.716	400.968	388.687	333.606	390.632		8.52072	8.54965	8.64734	8.60247	8.382	8.60966
TGME49_309820	366.892	384.316	369.763	383.227	349.959	373.578		8.51921	8.58615	8.53046	8.58205	8.45104	8.54527
TGME49_221620	364.269	418.651	406.217	331.732	351.781	388.137		8.50886	8.7096	8.66611	8.37387	8.45853	8.60042
TGME49_255260	362.395	369.261	297.593	348.035	363.536	297.064		8.50142	8.5285	8.2172	8.44309	8.50595	8.21463
TGME49_239330	358.374	389.509	343.681	376.833	339.457	369.515		8.48532	8.60551	8.42493	8.55778	8.40708	8.52949
TGME49_227360	356.039	377.829	365.47	361.574	366.747	367.439		8.47589	8.56159	8.51361	8.49815	8.51864	8.52136
TGME49_248390	354.014	371.814	370.404	361.571	336.169	365.533		8.46766	8.53844	8.53295	8.49814	8.39304	8.51386
TGME49_215460	353.175	386.06	360.019	398.163	350.452	381.23		8.46424	8.59268	8.49193	8.63722	8.45307	8.57452
TGME49_263700	351.493	376.888	350.689	387.556	352.952	367.927		8.45735	8.55799	8.45405	8.59826	8.46333	8.52328
TGME49_212290	348.801	371.02	360.396	380.887	353.934	390.872		8.44626	8.53535	8.49344	8.57322	8.46733	8.61055
TGME49_243730	347.674	384.055	396.254	351.246	363.2	395.175		8.44159	8.58517	8.63028	8.45634	8.50462	8.62635
TGME49_216000	346.347	362.392	325.09	338.056	360.077	313.314		8.43608	8.50141	8.3447	8.40112	8.49216	8.29146
TGME49_218410	338.885	363.239	335.378	359.115	355.705	346.895		8.40465	8.50478	8.38964	8.4883	8.47454	8.43835
TGME49_230380	338.399	358.321	376.045	369.383	330.998	375.539		8.40258	8.48511	8.55476	8.52898	8.37068	8.55282
TGME49_231140	337.953	355.635	355.792	353.249	352.622	377.253		8.40068	8.47425	8.47489	8.46454	8.46198	8.55939
TGME49_214220	337.629	366.991	359.723	338.273	339.244	365.132		8.3993	8.5196	8.49074	8.40204	8.40618	8.51228
TGME49_239760	337.024	365.399	343.487	348.082	347.224	337.65		8.39671	8.51333	8.42411	8.44328	8.43972	8.39938
TGME49_313380	334.456	359.263	325.294	318.739	336.461	319.912		8.38567	8.4889	8.3456	8.31623	8.39429	8.32153
TGME49_320600	330.409	350.578	340.441	346.728	321.801	338.147		8.36811	8.45359	8.41126	8.43766	8.33002	8.40151
TGME49_300200	329.512	348.859	349.23	343.681	321.009	346.621		8.36419	8.4465	8.44804	8.42493	8.32647	8.43721
TGME49_257680	328.834	357.045	308.381	322.881	331.36	305.184		8.36121	8.47996	8.26857	8.33486	8.37226	8.25354
TGME49_210408	326.393	329.357	345.143	335.361	316.948	335.63		8.35047	8.36351	8.43105	8.38957	8.3081	8.39073
TGME49_213350	324.423	340.758	326.292	348.19	318.678	342.501		8.34173	8.4126	8.35002	8.44373	8.31595	8.41996
TGME49_225555	324.387	358.792	341.996	364.76	314.83	345.565		8.34157	8.487	8.41784	8.5108	8.29843	8.43281
TGME49_232230	323.014	346.921	306.867	343.26	341.712	313.917		8.33545	8.43846	8.26147	8.42316	8.41664	8.29424
TGME49_266060	321.231	324.579	304.139	338.193	326.855	313.007		8.32747	8.34243	8.24859	8.4017	8.35251	8.29005
TGME49_258410	320.598	353.276	292.669	310.071	323.8	298.238		8.32462	8.46465	8.19313	8.27645	8.33896	8.22032
TGME49_284560	320.353	337.561	326.925	351.509	324.366	316.773		8.32352	8.39901	8.35282	8.45742	8.34148	8.3073
TGME49_207840	317.807	354.705	317.753	323.308	323.029	325.85		8.31201	8.47048	8.31176	8.33676	8.33552	8.34806
TGME49_293690	315.208	335.377	328.698	336.682	314.609	338.372		8.30016	8.38964	8.36062	8.39524	8.29742	8.40247
TGME49_239740	313.172	310.278	329.058	315.505	296.855	326.881		8.29081	8.27742	8.3622	8.30152	8.21361	8.35262
TGME49_308840	310.583	309.293	308.938	294.921	292.993	298.611		8.27883	8.27283	8.27117	8.20419	8.19472	8.22212
TGME49_231080	309.714	324.654	309.429	316.552	304.351	304.939		8.2748	8.34276	8.27347	8.3063	8.24959	8.25238
TGME49_223940	309.366	328.697	279.848	313.078	312.982	288.045		8.27317	8.36062	8.1285	8.29038	8.28994	8.17015
TGME49_236040	309.324	341.653	338.384	311.341	325.898	321.15		8.27298	8.41639	8.40252	8.28235	8.34828	8.3271
TGME49_211290	307.87	306.714	295.265	309.048	305.467	292.747		8.26618	8.26075	8.20586	8.27169	8.25487	8.19351
TGME49_313390	306.017	315.991	302.459	325.344	305.001	314.032		8.25747	8.30374	8.2406	8.34582	8.25267	8.29477
TGME49_215785	305.391	323.327	328.192	301.863	308.765	307.742		8.25451	8.33685	8.35839	8.23775	8.27037	8.26558
TGME49_249720	304.837	325.178	333.403	353.511	328.872	338.46		8.25189	8.34509	8.38112	8.46561	8.36138	8.40284
TGME49_270380	304.719	340.109	318.276	326.189	319.912	331.596		8.25133	8.40985	8.31414	8.34956	8.32153	8.37328
TGME49_289530	300.137	323.688	291.293	313.142	291.065	301.727		8.22948	8.33846	8.18633	8.29067	8.1852	8.2371
TGME49_263050	296.846	321.868	307.227	315.844	314.75	320.525		8.21357	8.33032	8.26316	8.30307	8.29806	8.32429
TGME49_205700	296.552	338.611	324.742	320.44	312.317	323.149		8.21214	8.40349	8.34315	8.32391	8.28687	8.33605
TGME49_259240	295.782	320.242	328.812	331.775	287.295	329.306		8.20839	8.32302	8.36112	8.37406	8.16639	8.36329
TGME49_308090	294.849	273.795	303.908	300.186	279.593	291.204		8.20383	8.09695	8.24749	8.22971	8.12718	8.18589
TGME49_266070	292.529	314.373	298.163	292.546	278.206	286.963		8.19244	8.29633	8.21996	8.19252	8.12001	8.16472
TGME49_262050	292.492	277.098	294.543	294.67	279.872	291.176		8.19225	8.11425	8.20234	8.20296	8.12862	8.18575
TGME49_312090	291.761	325.345	307.061	316.54	308.194	318.681		8.18864	8.34583	8.26238	8.30624	8.26769	8.31597
TGME49_238250	290.887	333.742	301.198	318.281	307.589	295.182		8.18431	8.38259	8.23457	8.31416	8.26486	8.20546
TGME49_259630	290.605	310.459	279.738	284.825	302.163	294.361		8.18292	8.27826	8.12793	8.15393	8.23918	8.20144
TGME49_236870	287.645	300.544	283.406	288.954	278.444	302.217		8.16815	8.23143	8.14673	8.17469	8.12124	8.23944
TGME49_310420	285.818	299.749	272.63	286.283	260.464	278.65		8.15895	8.22761	8.0908	8.1613	8.02494	8.12231
TGME49_242840	283.282	302.174	285.524	269.836	270.361	293.761		8.1461	8.23923	8.15747	8.07594	8.07875	8.1985
TGME49_324600	282.907	304.074	257.208	273.319	267.985	272.34		8.14418	8.24828	8.00679	8.09444	8.06601	8.08926
TGME49_275810	281.989	296.738	270.808	296.598	283.372	270.553		8.1395	8.21304	8.08113	8.21236	8.14655	8.07977
TGME49_285870	281.85	302.467	287.869	279.243	285.218	291.556		8.13878	8.24063	8.16927	8.12538	8.15592	8.18763
TGME49_215220	281.759	281.532	266.952	266.622	285.453	251.918		8.13832	8.13716	8.06044	8.05865	8.15711	7.97681
TGME49_227600	280.111	290.263	277.694	293.519	270.08	288.28		8.12985	8.18122	8.11735	8.19731	8.07724	8.17133
TGME49_242340	279.353	296.975	278.032	300.962	287.267	282.29		8.12595	8.2142	8.11911	8.23344	8.16625	8.14103
TGME49_268790	278.048	283.32	302.184	257.4	262.405	289.863		8.11919	8.14629	8.23928	8.00787	8.03565	8.17923
TGME49_297070	276.915	276.357	295.161	282.717	270.691	285.184		8.1133	8.11039	8.20536	8.14322	8.0805	8.15575
TGME49_201170	276.123	270.07	250.93	263.354	257.557	256.292		8.10917	8.07719	7.97114	8.04086	8.00875	8.00164
TGME49_232940	275.911	289.089	260.338	264.104	263.31	261.056		8.10806	8.17537	8.02424	8.04496	8.04062	8.02821
TGME49_310470	274.505	291.002	291.147	284.664	271.797	292.372		8.10069	8.18488	8.18561	8.15312	8.08639	8.19166
TGME49_277270	274.46	284.03	276.45	274.526	278.055	264.339		8.10045	8.1499	8.11087	8.1008	8.11923	8.04625
TGME49_229670	274.184	308.561	283.49	286.604	284.658	288.539		8.099	8.26941	8.14716	8.16291	8.15308	8.17262
TGME49_294790	273.507	294.196	305.45	289.911	273.663	290.231		8.09543	8.20063	8.25479	8.17947	8.09626	8.18106
TGME49_226410	269.848	282.299	287.287	286.558	280.91	280.198		8.076	8.14108	8.16635	8.16269	8.13396	8.1303
TGME49_245620	267.452	278.331	266.959	297.429	267.283	275.136		8.06314	8.12066	8.06047	8.2164	8.06222	8.104
TGME49_310030	265.833	264.305	262.336	255.745	265.966	261.405		8.05438	8.04606	8.03527	7.99856	8.0551	8.03014
TGME49_253690	264.478	298.203	266.565	269.955	270.141	259.554		8.047	8.22015	8.05834	8.07657	8.07757	8.01989
TGME49_288720	264.258	311.554	278.464	289.368	286.09	284.766		8.04581	8.28334	8.12135	8.17676	8.16033	8.15363
TGME49_216880	263	258.57	251.571	276.209	262.654	254.909		8.03892	8.01441	7.97482	8.10962	8.03702	7.99384
TGME49_288380	262.584	267.15	238.97	260.831	273.308	231.156		8.03664	8.06151	7.90068	8.02697	8.09438	7.85272
TGME49_244320	258.393	286.446	263.67	274.669	255.016	268.211		8.01342	8.16212	8.04259	8.10155	7.99444	8.06722
TGME49_268850	257.729	253.235	291.423	258.178	248.436	296.453		8.00971	7.98433	8.18697	8.01222	7.95673	8.21166
TGME49_291960	257.328	253.467	263.332	254.795	240.978	250.556		8.00746	7.98565	8.04074	7.9932	7.91276	7.96899
TGME49_207440	256.606	272.72	260.638	262.234	258.345	263.455		8.00341	8.09128	8.02591	8.03471	8.01315	8.04141
TGME49_267060	255.958	264.692	257.735	275.032	254.951	272.909		7.99976	8.04817	8.00975	8.10345	7.99408	8.09227
TGME49_262690	252.42	262.075	259.714	267.084	253.804	267.549		7.97968	8.03383	8.02078	8.06115	7.98757	8.06366
TGME49_262670	252.129	259.422	248.87	259.948	246.067	259.509		7.97802	8.01916	7.95925	8.02208	7.94291	8.01964
TGME49_233450	249.66	213.656	265.087	264.053	225.687	261.862		7.96382	7.73915	8.05032	8.04468	7.81818	8.03266
TGME49_219690	249.484	261.225	242.879	262.293	248.923	251.707		7.9628	8.02915	7.92409	8.03503	7.95956	7.9756
TGME49_295100	249.457	250.508	241.521	256.237	228.142	237.165		7.96265	7.96871	7.916	8.00134	7.83379	7.88975
TGME49_231160	247.414	243.567	247.795	260.229	244.474	258.494		7.95078	7.92817	7.953	8.02364	7.93354	8.01398
TGME49_230210	245.734	251.216	227.234	248.734	254.514	228.911		7.94095	7.97278	7.82804	7.95846	7.9916	7.83864
TGME49_209600	243.789	259.747	231.994	250.326	243.454	224.089		7.92949	8.02096	7.85794	7.96767	7.9275	7.80793
TGME49_223050	243.664	266.161	230.759	250.317	247.622	243.564		7.92875	8.05615	7.85024	7.96761	7.952	7.92816
TGME49_295350	243.388	262.885	260.012	261.75	248.035	256.579		7.92711	8.03829	8.02243	8.03205	7.9544	8.00326
TGME49_262500	242.548	236.437	220.902	233.917	247.832	215.404		7.92213	7.88531	7.78727	7.86985	7.95322	7.7509
TGME49_229480	239.633	238.112	257.291	254.042	238.29	250.361		7.90468	7.8955	8.00726	7.98892	7.89658	7.96787
TGME49_266960	237.038	249.507	255.191	237.596	233.839	246.757		7.88898	7.96293	7.99543	7.89237	7.86937	7.94695
TGME49_297880	232.768	227.753	220.146	249.273	223.226	227.712		7.86275	7.83133	7.78232	7.96158	7.80236	7.83107
TGME49_292130	232.53	246.55	232.539	246.228	231.009	244.305		7.86127	7.94574	7.86133	7.94385	7.8518	7.93254
TGME49_229250	232.369	247.498	236.973	261.012	229.476	243.12		7.86027	7.95127	7.88858	8.02797	7.8422	7.92553
TGME49_315320	231.334	208.211	227.193	232.047	195.587	212.023		7.85383	7.7019	7.82777	7.85828	7.61167	7.72807
TGME49_460890	230.738	327.09	420.394	224.808	428.62	836.358		7.85011	8.35354	8.7156	7.81255	8.74356	9.70798
TGME49_232410	230.333	231.666	196.347	234.729	221.635	191.848		7.84758	7.8559	7.61726	7.87485	7.79204	7.58382
TGME49_214940	229.726	217.842	199.148	223.663	211.586	198.13		7.84377	7.76714	7.6377	7.80518	7.7251	7.6303
TGME49_250770	228.305	241.508	212.53	250.191	241.362	221.534		7.83482	7.91593	7.73153	7.96689	7.91506	7.79138
TGME49_262730	226.335	222.601	245.483	221.37	221.115	239.7		7.82231	7.79831	7.93948	7.79032	7.78866	7.90509
TGME49_271930	225.95	250.292	218.123	215.978	234.003	224.68		7.81986	7.96747	7.769	7.75474	7.87038	7.81172
TGME49_215775	224.519	233.689	245.895	249.299	223.103	247.15		7.81069	7.86845	7.9419	7.96173	7.80157	7.94924
TGME49_457990	222.71	306.527	392.55	194.6	397.304	606.44		7.79903	8.25987	8.61673	7.60437	8.6341	9.24422
TGME49_320050	221.796	239.966	224.231	213.946	224.646	223.237		7.79309	7.90669	7.80884	7.7411	7.81151	7.80243
TGME49_260500	221.722	228.518	229.053	215.776	215.872	226.38		7.79261	7.83616	7.83953	7.75339	7.75403	7.8226
TGME49_289750	218.534	241.782	224.125	240.316	226.384	235.381		7.77172	7.91756	7.80816	7.90879	7.82263	7.87885
TGME49_266080	217.575	228.953	191.632	214.59	222.678	188.425		7.76537	7.8389	7.58219	7.74544	7.79881	7.55785
TGME49_314810	216.901	225.727	213.065	217.723	218.337	218.759		7.76089	7.81843	7.73515	7.76635	7.77041	7.7732
TGME49_245460	216.349	236.24	216.643	242.418	217.781	232.865		7.75722	7.88411	7.75917	7.92135	7.76673	7.86335
TGME49_218520	215.606	211.506	184.214	209.878	201.882	180.253		7.75225	7.72455	7.52524	7.71341	7.65737	7.49388
TGME49_208740	215.338	181.763	197.798	201.862	160.451	182.422		7.75046	7.50591	7.62788	7.65722	7.32599	7.51113
TGME49_247030	213.354	195.912	199.881	213.773	217.809	195.088		7.7371	7.61407	7.64299	7.73994	7.76692	7.60798
TGME49_310490	212.871	234.475	224.034	230.52	226.994	226.28		7.73384	7.87329	7.80757	7.84875	7.82651	7.82196
TGME49_233380	212.033	207.785	195.947	201.155	213.658	185.906		7.72814	7.69895	7.61432	7.65216	7.73916	7.53843
TGME49_211260	211.735	210.53	243.209	214.272	205.485	229.086		7.72612	7.71788	7.92605	7.7433	7.68289	7.83974
TGME49_216180	211.18	209.691	222.22	225.964	201.56	234.809		7.72233	7.71212	7.79584	7.81995	7.65507	7.87535
TGME49_212270	207.881	220.263	186.027	206.428	192.96	179.182		7.69961	7.78309	7.53936	7.68949	7.59216	7.48528
TGME49_213280	207.31	201.697	207.096	209.279	178.099	201.057		7.69565	7.65605	7.69416	7.70929	7.47654	7.65146
TGME49_237015	206.177	213.508	208.572	219.516	217.168	201.491		7.68774	7.73815	7.7044	7.77818	7.76267	7.65457
TGME49_245490	205.661	202.272	187.497	198.164	205.923	181.353		7.68412	7.66015	7.55072	7.63055	7.68596	7.50266
TGME49_224460	205.104	174.642	166.909	201.669	177.937	161.619		7.68021	7.44825	7.38292	7.65584	7.47523	7.33645
TGME49_252360	204.342	194.703	219.109	214.391	189.856	215.36		7.67485	7.60513	7.7755	7.7441	7.56876	7.7506
TGME49_293740	200.737	209.322	193.527	203.429	191.736	188.6		7.64916	7.70958	7.59639	7.66838	7.58298	7.55919
TGME49_309120	200.524	192.379	189.453	204.355	203.7	201.704		7.64763	7.5878	7.5657	7.67493	7.6703	7.6561
TGME49_221380	199.932	210.725	191.781	202.169	202.441	188.363		7.64337	7.71922	7.58332	7.65942	7.66136	7.55737
TGME49_268760	199.567	206.252	201.531	197.625	193.1	194.739		7.64073	7.68826	7.65485	7.62662	7.5932	7.6054
TGME49_238010	199.028	211.392	202.934	206.259	205.733	207.084		7.63683	7.72378	7.66487	7.68832	7.68463	7.69408
TGME49_227810	198.071	214.604	233.142	204.593	202.774	230.22		7.62988	7.74554	7.86506	7.67661	7.66373	7.84687
TGME49_246940	197.814	197.224	179.362	200.872	202.618	181.003		7.628	7.62369	7.48673	7.65013	7.66262	7.49987
TGME49_321520	197.709	203.424	187.753	200.895	213.6	189.181		7.62723	7.66834	7.55269	7.65029	7.73877	7.56362
TGME49_300190	197.019	220.524	206.747	211.388	190.111	214.08		7.62219	7.78479	7.69172	7.72375	7.5707	7.74201
TGME49_220900	197.002	208.538	191.877	194.768	211.943	189.608		7.62207	7.70416	7.58404	7.60561	7.72753	7.56688
TGME49_205470	195.915	197.233	187.707	201.891	202.464	183.054		7.61408	7.62376	7.55234	7.65743	7.66152	7.51613
TGME49_314260	194.251	188.553	212.673	201.275	181.531	211.197		7.60178	7.55883	7.73249	7.65302	7.50407	7.72245
TGME49_328700	194.245	197.582	213.308	185.931	187.713	210.727		7.60173	7.62631	7.73679	7.53863	7.55238	7.71923
TGME49_237230	193.817	195.318	163.343	186.938	187.09	158.731		7.59855	7.60968	7.35176	7.54641	7.54759	7.31044
TGME49_203290	189.315	188.135	211.041	193.198	167.6	212.076		7.56464	7.55562	7.72138	7.59394	7.38888	7.72844
TGME49_267500	189.079	197.742	184.515	189.427	182.712	183.065		7.56284	7.62748	7.5276	7.5655	7.51343	7.51622
TGME49_289690	189.004	180.203	178.149	199.108	187.466	191.282		7.56227	7.49348	7.47694	7.63741	7.55049	7.57956
TGME49_205330	188.587	195.42	201.214	190.195	176.7	199.091		7.55909	7.61044	7.65259	7.57134	7.46516	7.63728
TGME49_239820	188.581	193.843	194.001	186.393	183.719	185.266		7.55904	7.59874	7.59992	7.5422	7.52136	7.53345
TGME49_250810	186.881	201.219	189.076	205.198	193.004	206.384		7.54598	7.65262	7.56283	7.68088	7.59249	7.68919
TGME49_247350	185.725	196.466	204.288	190.931	184.624	205.334		7.53703	7.61814	7.67446	7.57691	7.52845	7.68183
TGME49_217520	185.384	186.439	189.333	191.372	173.198	199.287		7.53437	7.54256	7.56478	7.58023	7.43628	7.63871
TGME49_215960	184.212	206.547	174.015	184.777	186.257	169.793		7.52523	7.69033	7.44306	7.52964	7.54115	7.40763
TGME49_231850	183.458	186.022	185.601	184.371	185.853	190.342		7.5193	7.53933	7.53606	7.52647	7.53801	7.57245
TGME49_244560	180.138	174.9	188.849	186.973	187.652	185.107		7.49296	7.45039	7.56109	7.54668	7.55192	7.53221
TGME49_249200	179.77	173.612	183.476	167.521	161.552	174.722		7.49001	7.43972	7.51945	7.3882	7.33585	7.44892
TGME49_248700	178.947	188.643	176.628	179.406	180.895	175.004		7.48339	7.55952	7.46457	7.48708	7.49901	7.45124
TGME49_248340	178.591	188.589	170.271	190.422	182.332	166.713		7.48051	7.5591	7.41169	7.57305	7.51043	7.38122
TGME49_290700	177.886	179.28	163.451	170.797	165.805	147.945		7.47481	7.48607	7.35271	7.41614	7.37335	7.20892
TGME49_289370	175.663	176.918	168.551	166.541	169.704	173.701		7.45666	7.46693	7.39704	7.37973	7.40688	7.44047
TGME49_226970	174.572	186.947	166.948	190.267	180.291	178.889		7.44768	7.54649	7.38326	7.57188	7.49419	7.48292
TGME49_264040	173.096	181.769	191.105	181.486	171.532	206.73		7.43543	7.50597	7.57822	7.50372	7.42233	7.69161
TGME49_291040	171.699	158.737	154.806	161.965	147.822	155.011		7.42374	7.3105	7.27431	7.33954	7.20772	7.27623
TGME49_254440	170.598	186.102	175.453	183.192	176.069	181.974		7.41445	7.53995	7.45494	7.51721	7.46	7.50758
TGME49_289650	169.295	166.21	172.766	158.605	158.278	160.293		7.4034	7.37686	7.43267	7.30929	7.30632	7.32457
TGME49_321900	168.122	177.099	178.164	166.283	171.874	176.158		7.39336	7.46841	7.47706	7.3775	7.4252	7.46073
TGME49_295360	168.074	191.496	152.734	163.63	176.255	161.103		7.39296	7.58117	7.25488	7.35429	7.46152	7.33184
TGME49_305250	167.28	159.065	172.078	168.687	152.68	170.252		7.38612	7.31347	7.42692	7.3982	7.25437	7.41153
TGME49_218270	165.297	166.717	193.932	180.563	162.453	191.382		7.36892	7.38125	7.59941	7.49636	7.34388	7.58031
TGME49_216860	164.41	161.855	166.199	167.019	158.313	163.562		7.36115	7.33856	7.37677	7.38387	7.30663	7.35369
TGME49_220270	164.123	166.459	157.426	158.884	164.782	147.458		7.35863	7.37902	7.29853	7.31183	7.36441	7.20416
TGME49_211040	163.989	168.657	174.407	170.441	162.956	195.322		7.35746	7.39795	7.44631	7.41313	7.34834	7.60971
TGME49_218820	163.136	172.299	156.466	173.342	164.477	165.3		7.34993	7.42877	7.28971	7.43748	7.36174	7.36894
TGME49_230480	163.089	164.645	164.591	185.866	167.961	168.64		7.34952	7.36322	7.36274	7.53812	7.39198	7.3978
TGME49_235690	162.977	186.867	164.742	175.925	173.927	171.923		7.34852	7.54587	7.36406	7.45881	7.44234	7.42562
TGME49_219750	162.461	165.196	171.651	174.08	163.826	193.353		7.34395	7.36804	7.42333	7.44361	7.35602	7.59509
TGME49_217510	162.162	176.619	143.146	150.441	175.163	138.347		7.34129	7.4645	7.16135	7.23305	7.45255	7.11214
TGME49_200250	160.81	133.161	189.069	174.73	128.471	189.341		7.32921	7.05703	7.56277	7.44898	7.0053	7.56484
TGME49_243460	160.61	146.113	157.953	153.117	159.829	152.5		7.32742	7.19095	7.30335	7.25849	7.32039	7.25267
TGME49_263520	160.159	163.226	143.008	150.663	148.534	145.165		7.32336	7.35073	7.15995	7.23518	7.21465	7.18155
TGME49_286530	159.263	168.029	169.743	168.367	154.922	167.207		7.31527	7.39256	7.40721	7.39547	7.2754	7.38549
TGME49_280380	157.829	148.002	152.631	157.936	143.316	138.063		7.30222	7.20947	7.25391	7.3032	7.16306	7.10918
TGME49_313640	157.235	156.565	166.859	167.151	148.098	169.794		7.29678	7.29062	7.38248	7.38501	7.21041	7.40764
TGME49_262710	157.204	156.288	156.474	156.953	150.731	156.157		7.2965	7.28806	7.28978	7.29419	7.23583	7.28685
TGME49_315610	155.693	158.654	148.289	155.231	153.04	143.058		7.28256	7.30974	7.21227	7.27827	7.25776	7.16046
TGME49_226430	155.143	165.818	161.005	165.205	160.564	152.804		7.27746	7.37346	7.33096	7.36812	7.32701	7.25554
TGME49_316310	151.916	151.523	148.885	151.745	141.386	151.632		7.24713	7.2434	7.21806	7.24551	7.14349	7.24443
TGME49_232660	151.817	154.641	151.026	155.076	159.035	147.031		7.24619	7.27278	7.23865	7.27684	7.3132	7.19998
TGME49_212980	150.993	149.08	144.271	148.435	150.568	142.586		7.23834	7.21995	7.17263	7.21369	7.23427	7.15569
TGME49_217555	150.237	166.786	151.906	155.554	157.596	151.298		7.2311	7.38186	7.24703	7.28127	7.30009	7.24125
TGME49_264990	150.165	153.441	141.264	145.352	151.926	147.66		7.2304	7.26154	7.14225	7.18341	7.24722	7.20614
TGME49_268980	148.639	162.782	136.466	142.955	149.445	128.857		7.21567	7.34679	7.0924	7.15942	7.22347	7.00963
TGME49_226570	148.345	151.589	150.355	150.252	144.884	146.017		7.21281	7.24402	7.23223	7.23124	7.17875	7.18999
TGME49_275860	147.925	160.481	171.355	147.304	145.167	163.552		7.20872	7.32626	7.42085	7.20265	7.18157	7.35361
TGME49_300000	146.874	157.072	149.877	150.559	143.186	153.187		7.19844	7.29529	7.22763	7.23419	7.16175	7.25915
TGME49_309210	146.222	153.299	163.084	158.645	141.709	156.949		7.19202	7.26021	7.34947	7.30966	7.14679	7.29415
TGME49_251540	145.816	144.613	129.578	144.853	139.359	129.246		7.18801	7.17605	7.01767	7.17845	7.12267	7.01398
TGME49_235470	145.153	145.587	129.356	139.431	147.385	125.644		7.18143	7.18574	7.01521	7.12341	7.20345	6.9732
TGME49_251680	144.49	150.495	144.616	154.689	145.266	151.493		7.17482	7.23357	7.17609	7.27322	7.18255	7.2431
TGME49_268220	143.637	137.981	133.76	140.989	143.912	132.128		7.16628	7.10832	7.0635	7.13943	7.16905	7.04579
TGME49_225560	143.523	136.847	144.039	133.695	131.676	134.625		7.16514	7.09642	7.17032	7.0628	7.04085	7.07281
TGME49_319350	143.387	137.433	141.596	138.396	121.236	129.382		7.16377	7.10258	7.14563	7.11266	6.92167	7.01549
TGME49_265790	143.141	145.373	126.641	132.558	138.173	127.036		7.1613	7.18362	6.9846	7.05048	7.11034	6.98909
TGME49_276940	142.506	148.722	122.902	154.696	139.846	127.605		7.15488	7.21648	6.94137	7.27329	7.1277	6.99554
TGME49_230705	142.488	158.224	156.072	147.371	152.698	137.265		7.1547	7.30582	7.28607	7.20331	7.25453	7.10082
TGME49_310790	142.413	155.838	133.711	140.807	149.383	137.016		7.15394	7.2839	7.06298	7.13758	7.22287	7.0982
TGME49_228760	140.796	145.836	141.178	144.355	140.112	139.008		7.13746	7.1882	7.14137	7.17348	7.13044	7.11903
TGME49_260620	139.679	137.228	135.254	137.918	137.259	137.953		7.12597	7.10044	7.07953	7.10766	7.10076	7.10804
TGME49_308020	139.506	137.48	139.612	133.203	130.505	137.831		7.12418	7.10308	7.12528	7.05749	7.02796	7.10676
TGME49_237180	138.929	141.429	149.131	143.995	132.574	144.619		7.1182	7.14394	7.22044	7.16987	7.05065	7.17611
TGME49_219730	138.263	137.329	133.056	137.299	135.29	136.121		7.11127	7.10149	7.05589	7.10118	7.07991	7.08875
TGME49_460040	137.908	168.321	228.661	104.355	257.454	455.558		7.10756	7.39507	7.83707	6.70535	8.00817	8.83149
TGME49_273860	135.92	128.836	137.729	133.764	126.146	129.278		7.08662	7.00939	7.10569	7.06355	6.97895	7.01433
TGME49_294200	135.822	128.009	133.071	135.277	120.438	128.165		7.08557	7.00011	7.05605	7.07977	6.91215	7.00186
TGME49_201880	134.943	140.532	128.222	131.946	133.231	129.764		7.07621	7.13475	7.0025	7.0438	7.05779	7.01975
TGME49_300140	133.945	131.899	138.515	141.787	131.846	131.989		7.0655	7.04328	7.1139	7.14758	7.04271	7.04428
TGME49_205558	132.884	138.047	125.425	124.224	130.214	126.069		7.05403	7.10901	6.97068	6.9568	7.02474	6.97806
TGME49_256030	132.313	135.774	140.341	129.088	126.111	141.829		7.04781	7.08507	7.1328	7.01221	6.97856	7.14801
TGME49_217890	132.136	128.266	130.984	137.545	119.538	134.553		7.04588	7.00299	7.03324	7.10376	6.90132	7.07203
TGME49_286590	132.102	136.863	123.714	131.567	132.318	127.108		7.04551	7.09659	6.95087	7.03966	7.04787	6.98991
TGME49_313910	131.823	126.528	119.863	129.105	133.817	116.618		7.04246	6.98332	6.90524	7.0124	7.06411	6.86565
TGME49_232630	131.738	141.614	126.929	141.364	135.502	131.621		7.04153	7.14582	6.98788	7.14327	7.08217	7.04024
TGME49_312270	131.502	119.165	138.612	125.953	119.218	131.6		7.03894	6.89682	7.11491	6.97674	6.89746	7.04002
TGME49_306895	130.76	128.308	130.103	124.787	121.035	125.178		7.03078	7.00346	7.02351	6.96332	6.91928	6.96784
TGME49_204050	130.048	105.386	110.134	120.851	103.852	105.426		7.0229	6.71954	6.78311	6.91708	6.69839	6.72009
TGME49_213940	130.035	137.909	127.966	138.383	131.912	130.73		7.02276	7.10758	6.99961	7.11252	7.04343	7.03044
TGME49_243690	129.927	133.298	135.029	132.576	121.388	140.407		7.02155	7.05851	7.07712	7.05068	6.92348	7.13347
TGME49_236650	129.252	120.842	117.323	121.9	118.637	115.776		7.01405	6.91697	6.87434	6.92956	6.89041	6.85519
TGME49_229010	128.825	124.297	131.847	126.285	130.854	128.442		7.00926	6.95765	7.04272	6.98054	7.03181	7.00498
TGME49_310700	128.737	136.76	130.839	126.506	130.627	124.683		7.00828	7.0955	7.03165	6.98307	7.0293	6.96213
TGME49_286090	128.28	138.369	133.431	134.121	129.962	132.068		7.00316	7.11238	7.05995	7.06739	7.02194	7.04514
TGME49_240090	128.02	142.027	108.486	121.169	142.387	102.392		7.00023	7.15003	6.76137	6.92088	7.15368	6.67797
TGME49_290970	127.624	99.127	132.882	112.584	91.141	120.093		6.99575	6.63121	7.054	6.81486	6.51002	6.90801
TGME49_272660	126.829	139.334	144.312	134.43	128.775	136.348		6.98674	7.1224	7.17304	7.07071	7.00871	7.09115
TGME49_225150	126.095	121.391	139.97	127.933	117.359	134.897		6.97837	6.92352	7.12897	6.99924	6.87479	7.07572
TGME49_249370	125.867	133.356	136.363	133.761	125.016	144.058		6.97576	7.05914	7.09131	7.06352	6.96597	7.1705
TGME49_247440	125.159	127.826	113.716	119.774	127.03	110.32		6.96762	6.99804	6.82929	6.90417	6.98903	6.78556
TGME49_253180	124.635	123.012	114.299	123.407	114.348	111.985		6.96157	6.94265	6.83667	6.94728	6.83729	6.80717
TGME49_269442	124.222	145.539	128.221	135.288	129.737	128.235		6.95678	7.18526	7.00249	7.07989	7.01944	7.00265
TGME49_261780	124.137	133.651	122.533	124.764	132.284	118.248		6.95579	7.06233	6.93703	6.96305	7.04749	6.88567
TGME49_276140	124.123	130.988	129.686	127.957	131.102	129.799		6.95563	7.03329	7.01888	6.99952	7.03454	7.02014
TGME49_286630	124.097	118.698	146.714	134.686	118.763	146.474		6.95532	6.89115	7.19686	7.07346	6.89194	7.1945
TGME49_306670	123.58	127.487	130.785	126.386	125.369	132.146		6.9493	6.9942	7.03105	6.98169	6.97004	7.04599
TGME49_232130	123	139.256	116.084	119.034	135.829	118.624		6.94251	7.1216	6.85902	6.89523	7.08565	6.89025
TGME49_257160	122.943	131.113	122.034	119.528	119.783	126.785		6.94184	7.03466	6.93114	6.90121	6.90428	6.98625
TGME49_262640	122.353	129.89	129.586	126.332	121.74	130.098		6.9349	7.02115	7.01776	6.98107	6.92766	7.02346
TGME49_316250	121.636	115.712	105.707	109.413	112.327	106.448		6.92643	6.85439	6.72392	6.77364	6.81156	6.734
TGME49_293430	121.308	123.049	124.453	119.91	114.826	126.03		6.92253	6.94309	6.95946	6.90581	6.84331	6.97763
TGME49_239770	120.983	117.731	111.181	124.339	111.351	111.52		6.91866	6.87935	6.79676	6.95813	6.79897	6.80116
TGME49_214250	120.407	130.085	120.161	129.617	126.347	126.169		6.91178	7.02331	6.90883	7.01812	6.98125	6.97921
TGME49_290300	120.261	129.174	115.785	116.23	120.989	116.108		6.91003	7.01317	6.8553	6.86084	6.91873	6.85932
TGME49_248990	118.889	118.636	114.564	120.458	112.566	114.925		6.89347	6.8904	6.84001	6.91238	6.81463	6.84455
TGME49_260440	118.557	120.414	106.315	121.815	115.276	110.318		6.88944	6.91186	6.73219	6.92855	6.84894	6.78552
TGME49_308860	118.322	124.13	112.819	112.631	126.407	110.266		6.88658	6.95571	6.81787	6.81546	6.98194	6.78485
TGME49_254120	117.936	127.761	126.499	120.336	117.425	126.097		6.88186	6.99731	6.98298	6.91092	6.87559	6.9784
TGME49_253430	117.742	109.455	109.604	109.527	106.377	105.471		6.87948	6.77419	6.77615	6.77515	6.73304	6.7207
TGME49_258820	117.434	127.801	132.216	122.571	116.48	138.38		6.87571	6.99776	7.04675	6.93748	6.86394	7.11249
TGME49_252210	117.339	98.607	109.974	109.643	102.472	101.16		6.87454	6.62362	6.78102	6.77668	6.67908	6.6605
TGME49_203990	116.954	118.862	121.062	120.661	122.005	119.562		6.8698	6.89314	6.91961	6.91482	6.9308	6.90161
TGME49_256000	116.718	121.256	117.294	126.538	122.195	120.858		6.86688	6.92191	6.87398	6.98342	6.93304	6.91717
TGME49_271935	116.663	118.853	104.611	113.992	110.968	100.903		6.8662	6.89303	6.70889	6.83279	6.794	6.65683
TGME49_236890	116.344	122.591	114.532	122.093	114.421	111.311		6.86225	6.93771	6.83961	6.93183	6.83821	6.79845
TGME49_280370	116.174	105.808	98.395	108.225	106.165	96.145		6.86014	6.7253	6.62052	6.75788	6.73016	6.58714
TGME49_246550	116.07	113.874	114.719	117.838	109.983	117.708		6.85885	6.83129	6.84196	6.88066	6.78114	6.87907
TGME49_232250	116.01	114.598	114.593	113.299	113.493	111.46		6.8581	6.84043	6.84038	6.824	6.82646	6.80038
TGME49_316280	115.685	118.845	129.015	120.569	111.819	135.846		6.85406	6.89294	7.0114	6.91371	6.80502	7.08582
TGME49_210370	115.684	122.767	131.53	123.35	109.346	126.197		6.85404	6.93978	7.03925	6.94661	6.77276	6.97953
TGME49_205170	115.369	136.123	110.016	118.884	135.522	108.675		6.85011	7.08877	6.78157	6.89341	7.08238	6.76387
TGME49_247770	115.286	136.372	126.228	130.683	124.625	130.145		6.84907	7.0914	6.97989	7.02993	6.96145	7.02397
TGME49_322000	115.173	119.802	118.871	115.902	127.433	111.924		6.84766	6.9045	6.89325	6.85676	6.9936	6.80638
TGME49_264080	114.628	113.448	133.127	121.337	107.438	137.908		6.84081	6.82589	7.05666	6.92288	6.74736	7.10756
TGME49_242820	114.618	114.074	114.576	114.49	111.943	115.919		6.84069	6.83383	6.84016	6.83908	6.80662	6.85698
TGME49_221510	114.509	122.465	118.111	122.527	117.948	120.798		6.83932	6.93622	6.884	6.93696	6.88201	6.91645
TGME49_266300	114.192	122.092	127.334	123.026	128.813	137.951		6.83531	6.93183	6.99247	6.94282	7.00914	7.10802
TGME49_312160	113.958	123.167	109.731	112.765	108.474	116.183		6.83236	6.94447	6.77783	6.81718	6.7612	6.86026
TGME49_269950	113.941	118.571	101.139	110.081	122.016	94.87		6.83214	6.88961	6.66019	6.78243	6.93093	6.56788
TGME49_294230	113.808	124.687	129.728	127.173	113.854	127.568		6.83046	6.96217	7.01934	6.99064	6.83105	6.99513
TGME49_262490	113.39	119.947	105.933	112.473	119.905	101.207		6.82514	6.90625	6.727	6.81343	6.90575	6.66117
TGME49_256050	113.007	112.984	111.746	122.735	113.763	117.644		6.82027	6.81997	6.80407	6.93941	6.82989	6.87828
TGME49_288245	112.714	131.769	124.141	124.166	118.229	133.961		6.81652	7.04187	6.95583	6.95613	6.88545	7.06567
TGME49_227380	112.068	97.774	108.262	109.086	101.732	99.276		6.80823	6.61139	6.75838	6.76933	6.66864	6.63338
TGME49_209090	111.832	110.027	117.64	125.041	114.876	126.706		6.80519	6.78172	6.87824	6.96626	6.84394	6.98534
TGME49_223590	111.791	115.351	129.853	128.252	114.848	138.364		6.80467	6.84988	7.02073	7.00284	6.84358	7.11232
TGME49_323100	111.309	95.5	106.693	102.592	94.174	110.957		6.79842	6.57742	6.73733	6.68078	6.55725	6.79385
TGME49_260820	111.238	112.396	116.266	113.843	106.62	118.272		6.7975	6.81244	6.86128	6.8309	6.73634	6.88596
TGME49_321500	111.17	110.885	103.485	109.33	114.178	105.495		6.79662	6.79293	6.69327	6.77255	6.83514	6.72102
TGME49_297430	110.625	113.534	109.847	110.68	109.403	103.498		6.78954	6.82698	6.77935	6.79026	6.7735	6.69347
TGME49_315490	110.457	111.707	110.646	108.138	112.925	111.151		6.78734	6.80357	6.78981	6.75674	6.81922	6.79638
TGME49_208450	110.391	100.046	105.004	110.204	90.639	94.106		6.78648	6.64452	6.7143	6.78404	6.50206	6.55622
TGME49_230520	110.374	110.537	119.466	119.789	113.909	116.198		6.78626	6.78838	6.90046	6.90435	6.83174	6.86044
TGME49_212310	110.323	118.091	115.4	115.737	114.427	112.383		6.7856	6.88376	6.8505	6.8547	6.83829	6.81228
TGME49_202200	110.046	104.466	119.648	109.093	97.373	110.48		6.78197	6.70689	6.90266	6.76941	6.60544	6.78764
TGME49_215350	109.99	110.489	110.526	118.676	111.08	111.839		6.78123	6.78776	6.78825	6.89088	6.79545	6.80527
TGME49_321680	109.321	112.619	101.239	107.358	111.051	102.474		6.77243	6.81531	6.66163	6.74629	6.79508	6.67911
TGME49_316260	109.246	110.137	120.624	111.246	104.971	122.666		6.77144	6.78315	6.91437	6.79761	6.71384	6.93859
TGME49_319340	108.814	107.07	104.407	109.635	103.93	97.785		6.76573	6.74241	6.70607	6.77656	6.69947	6.61154
TGME49_222170	108.701	102.569	102.505	110.406	101.025	106.903		6.76423	6.68046	6.67956	6.78668	6.65856	6.74016
TGME49_244530	108.432	108.351	101.951	107.984	109.698	100.193		6.76065	6.75956	6.67173	6.75468	6.77739	6.64663
TGME49_229920	108.149	105.791	102.418	106.176	105.973	104.897		6.75688	6.72508	6.67832	6.73031	6.72756	6.71284
TGME49_208830	107.699	111.763	98.238	108.869	106.294	96.085		6.75086	6.8043	6.61821	6.76645	6.73192	6.58624
TGME49_239890	107.389	100.825	115.185	109.386	94.261	110.757		6.7467	6.65571	6.8478	6.77329	6.55859	6.79125
TGME49_247530	107.36	108.143	103.568	111.364	94.227	102.122		6.74631	6.75679	6.69444	6.79914	6.55807	6.67414
TGME49_286600	107.278	105.566	104.665	106.371	103.389	103.105		6.74521	6.72201	6.70964	6.73296	6.69194	6.68797
TGME49_226030	107.203	107.873	103.034	107.507	108.505	112.154		6.7442	6.75319	6.68698	6.74828	6.76162	6.80934
TGME49_293440	106.924	112.313	126.255	114.103	102.445	125.798		6.74045	6.81138	6.9802	6.83419	6.6787	6.97496
TGME49_282055	106.919	99.585	114.94	107.552	99.978	113.29		6.74037	6.63786	6.84474	6.74888	6.64353	6.82388
TGME49_267420	106.904	110.572	108.265	107.95	99.999	106.26		6.74017	6.78884	6.75842	6.75422	6.64384	6.73145
TGME49_261950	106.786	107.628	109.658	111.512	111.401	111.208		6.73858	6.74991	6.77686	6.80106	6.79962	6.79712
TGME49_266920	106.425	103.154	102.149	105.718	99.18	100.125		6.73369	6.68866	6.67453	6.72407	6.63197	6.64565
TGME49_258730	105.991	98.908	123.764	102.895	94.636	124.836		6.7278	6.62802	6.95145	6.68502	6.56431	6.96389
TGME49_293510	105.741	105.096	98.196	106.368	101.994	101.563		6.72439	6.71557	6.61759	6.73292	6.67235	6.66623
TGME49_249270	105.325	101.589	121.503	108.981	102.533	116.775		6.71871	6.6666	6.92485	6.76793	6.67995	6.86759
TGME49_213067	105.06	108.885	105.332	108.357	112.072	107.442		6.71507	6.76666	6.7188	6.75965	6.80828	6.74742
TGME49_321570	104.979	118.189	119.976	109.995	103.079	118.505		6.71395	6.88496	6.9066	6.7813	6.6876	6.88881
TGME49_293180	104.887	119.093	112.123	105.922	115.913	104.294		6.71269	6.89594	6.80894	6.72686	6.8569	6.70451
TGME49_211630	104.687	113.469	96.626	102.99	114.291	96.348		6.70994	6.82615	6.59434	6.68636	6.83657	6.59018
TGME49_213660	104.595	94.795	111.369	104.76	98.091	103.703		6.70868	6.56674	6.79921	6.71095	6.61604	6.69632
TGME49_263300	104.556	105.673	105.137	107.577	104.425	101.953		6.70814	6.72346	6.71612	6.74923	6.70632	6.67176
TGME49_226380	104.486	106.968	92.293	103.388	101.617	88.869		6.70716	6.74103	6.52814	6.69193	6.667	6.4736
TGME49_232670	104.417	88.742	95.436	91.336	92.531	85.147		6.70622	6.47154	6.57646	6.51311	6.53186	6.41188
TGME49_207060	104.283	104.781	111.217	104.542	99.723	104.027		6.70436	6.71124	6.79724	6.70794	6.63986	6.70081
TGME49_271810	103.822	102.869	102.949	112.213	104.659	104.054		6.69797	6.68467	6.68579	6.8101	6.70955	6.70119
TGME49_236570	103.763	104.673	106.964	101.169	105.209	107.52		6.69715	6.70975	6.74098	6.66062	6.71712	6.74846
TGME49_289970	103.453	105.663	100.671	96.942	100.949	103.684		6.69283	6.72332	6.6535	6.59905	6.65748	6.69605
TGME49_289600	103.45	100.273	89.698	102.452	95.363	85.028		6.69279	6.64779	6.48701	6.67881	6.57536	6.40987
TGME49_221910	103.4	104.8	98.019	102.879	105.691	97.403		6.6921	6.7115	6.61499	6.6848	6.7237	6.60589
TGME49_294610	103.267	98.46	90.024	97.015	101.77	83.079		6.69023	6.62146	6.49224	6.60014	6.66917	6.3764
TGME49_243200	103.232	106.612	104.484	98.224	109.705	99.478		6.68975	6.73623	6.70714	6.61801	6.77748	6.6363
TGME49_204130	103.136	92.746	93.931	98.677	99.084	91.208		6.68841	6.53522	6.55353	6.62464	6.63057	6.51109
TGME49_215490	103.056	106.918	99.423	107.706	103.306	97.636		6.68728	6.74037	6.63551	6.75095	6.69078	6.60934
TGME49_212770	102.737	106.849	97.791	98.817	108.252	96.698		6.68281	6.73943	6.61162	6.62668	6.75826	6.59542
TGME49_209260	102.476	103.834	107.046	106.365	101.402	112.118		6.67914	6.69813	6.74208	6.73288	6.66395	6.80887
TGME49_315750	102.07	96.48	92.31	95.552	93.872	95.42		6.67342	6.59216	6.52842	6.57821	6.55262	6.57622
TGME49_248360	101.63	100.447	110.041	104.359	98.236	102.22		6.66719	6.6503	6.7819	6.70542	6.61818	6.67554
TGME49_319870	101.329	105.096	104.057	104.967	105.185	107.929		6.66291	6.71556	6.70123	6.71379	6.71679	6.75394
TGME49_269190	101.104	98.575	104.296	101.122	103.468	98.047		6.6597	6.62316	6.70455	6.65996	6.69305	6.61541
TGME49_278530	101.086	102.224	92.777	105.592	102.132	95.112		6.65944	6.67559	6.5357	6.72236	6.67429	6.57155
TGME49_226860	101.036	105.592	97.75	102.304	101.611	98.815		6.65873	6.72235	6.61102	6.67671	6.66692	6.62666
TGME49_258870	100.866	83.33	90.39	92.942	80.368	85.852		6.65629	6.38076	6.49809	6.53826	6.32854	6.42377
TGME49_244250	100.609	99.315	105.337	99.659	104.575	103.247		6.65261	6.63395	6.71887	6.63893	6.7084	6.68996
TGME49_253820	100.167	102.1	84.532	97.218	95.045	89.077		6.64627	6.67384	6.40143	6.60316	6.57054	6.47698
TGME49_325400	100.097	111.63	105.657	106.679	96.313	112.823		6.64525	6.80258	6.72325	6.73714	6.58966	6.81791
TGME49_241240	100.094	94.821	89.263	92.962	96.951	86.128		6.64521	6.56714	6.47999	6.53857	6.59918	6.42841
TGME49_297810	99.954	106.233	106.504	103.867	98.556	107.544		6.64319	6.73109	6.73476	6.69859	6.62288	6.74878
TGME49_263320	99.767	104.62	99.178	99.902	96.79	98.54		6.64049	6.70901	6.63196	6.64244	6.59678	6.62264
TGME49_297060	99.001	106.909	110.722	107.77	107.131	119.127		6.62937	6.74023	6.79079	6.75181	6.74323	6.89636
TGME49_211030	98.969	101.478	107.215	100.561	95.104	107.712		6.62891	6.66502	6.74437	6.65192	6.57144	6.75103
TGME49_314450	98.883	97.076	91.847	99.365	103.675	90.198		6.62766	6.60104	6.52116	6.63466	6.69593	6.49502
TGME49_322010	98.463	97.071	102.582	97.876	95.264	95.64		6.62151	6.60097	6.68063	6.61289	6.57387	6.57954
TGME49_278540	98.298	95.088	103.477	101.506	100.286	110.344		6.61909	6.57119	6.69317	6.66542	6.64797	6.78587
TGME49_290200	97.916	101.73	111.188	103.226	100.051	112.088		6.61347	6.6686	6.79686	6.68967	6.64459	6.80849
TGME49_270360	97.873	111.996	108.525	112.516	105.882	114.423		6.61284	6.80731	6.76189	6.81399	6.72632	6.83824
TGME49_318160	97.456	103.644	102.987	104.499	99.918	99.42		6.60669	6.69549	6.68632	6.70735	6.64267	6.63547
TGME49_236550	97.284	101.913	98.349	100.76	104.313	103.257		6.60413	6.6712	6.61984	6.65478	6.70477	6.6901
TGME49_311010	96.997	104.021	98.239	104.714	98.856	97.916		6.59987	6.70073	6.61822	6.71031	6.62726	6.61348
TGME49_310640	96.992	109.502	107.621	104.29	94.969	108.456		6.59979	6.77482	6.74981	6.70445	6.56939	6.76096
TGME49_309560	96.983	90.562	101.485	95.451	88.949	97.062		6.59966	6.50083	6.66513	6.57669	6.47491	6.60083
TGME49_265330	96.869	95.175	99.017	100.454	93.538	99.761		6.59797	6.5725	6.62961	6.65039	6.54749	6.64041
TGME49_462910	96.701	90.01	61.139	109.116	70.081	63.57		6.59546	6.49202	5.93402	6.76972	6.13095	5.99027
TGME49_232030	96.66	98.94	90.191	95.897	91.465	90.703		6.59485	6.62849	6.49491	6.58341	6.51515	6.50308
TGME49_227030	96.113	102.765	94.996	96.766	94.626	98.623		6.58666	6.68321	6.5698	6.59643	6.56416	6.62385
TGME49_235930	96.045	96.761	92.019	92.991	95.97	93.896		6.58564	6.59635	6.52386	6.53902	6.58451	6.55299
TGME49_259940	95.904	97.456	94.181	98.548	98.04	92.767		6.58352	6.60668	6.55737	6.62275	6.6153	6.53555
TGME49_219140	95.142	99.709	99.885	99.985	88.93	102.538		6.57202	6.63965	6.64219	6.64364	6.47459	6.68002
TGME49_318230	94.901	88.345	102.544	98.985	88.807	100.058		6.56835	6.46508	6.6801	6.62914	6.4726	6.6447
TGME49_265370	94.788	97.975	102.949	97.566	98.755	103.742		6.56663	6.61434	6.68578	6.60831	6.62578	6.69686
TGME49_226710	94.734	97.942	99.529	99.157	98.518	99.433		6.5658	6.61385	6.63704	6.63164	6.62231	6.63565
TGME49_270510	93.699	93.428	85.417	100.888	96.291	81.53		6.54995	6.54578	6.41646	6.65662	6.58933	6.34926
TGME49_300040	93.343	84.618	98.785	90.755	89.503	93.558		6.54446	6.40289	6.62623	6.5039	6.48387	6.5478
TGME49_235880	93.077	90.527	92.962	95.194	87.236	93.97		6.54036	6.50028	6.53857	6.5728	6.44685	6.55413
TGME49_208440	92.961	93.931	90.135	99.575	86.588	86.848		6.53855	6.55353	6.49402	6.63771	6.43609	6.44042
TGME49_315210	92.754	84.551	96.496	89.225	87.366	95.999		6.53534	6.40175	6.59239	6.47937	6.44899	6.58495
TGME49_283540	92.442	99.951	89.238	87.886	95.531	85.966		6.53048	6.64315	6.47958	6.45756	6.57789	6.4257
TGME49_205320	92.351	90.533	81.835	88.32	88.146	79.245		6.52905	6.50037	6.35465	6.46467	6.46182	6.30825
TGME49_302055	92.008	88.057	41.683	103.58	47.722	46.428		6.52369	6.46037	5.3814	6.69461	5.57658	5.53691
TGME49_267070	91.733	94.266	95.65	96.344	92.662	100.237		6.51937	6.55867	6.57969	6.59012	6.5339	6.64727
TGME49_289910	91.398	95.483	85.896	85.379	91.854	88.733		6.51409	6.57717	6.42452	6.41581	6.52127	6.47139
TGME49_249990	91.357	83.804	85.426	90.877	87.608	82.946		6.51344	6.38894	6.4166	6.50584	6.453	6.37411
TGME49_288360	91.084	81.775	76.542	86.478	86.92	74.056		6.50912	6.35359	6.25819	6.43426	6.44162	6.21054
TGME49_312940	90.848	99.362	96.01	96.314	94.251	97.775		6.50538	6.63462	6.58512	6.58967	6.55843	6.61139
TGME49_206690	90.588	99.655	82.602	92.002	96.754	87.533		6.50125	6.63887	6.36811	6.52359	6.59625	6.45176
TGME49_254080	90.57	85.842	88.016	88.604	84.036	87.525		6.50096	6.42361	6.4597	6.4693	6.39294	6.45163
TGME49_233350	90.266	92.281	93.04	89.169	88.956	98.652		6.4961	6.52797	6.53977	6.47847	6.47501	6.62427
TGME49_223920	89.825	87.58	88.605	86.814	93.538	88.311		6.48904	6.45253	6.46931	6.43985	6.54748	6.46453
TGME49_266460	89.464	90.26	98.404	95.655	82.584	92.414		6.48323	6.49602	6.62065	6.57977	6.3678	6.53005
TGME49_240060	89.363	86.071	70.771	84.824	86.301	68.035		6.48161	6.42746	6.14509	6.4064	6.4313	6.0882
TGME49_314430	89.097	88.604	84.574	86.212	96.521	83.666		6.47731	6.46929	6.40214	6.42982	6.59277	6.38657
TGME49_257380	89.084	95.56	92.827	86.869	89.192	91.369		6.4771	6.57834	6.53648	6.44077	6.47884	6.51363
TGME49_278450	89.006	95.043	89.952	87.96	89.08	88.245		6.47583	6.57051	6.49108	6.45878	6.47704	6.46344
TGME49_246130	88.685	88.19	78.935	84.278	89.143	86.952		6.47062	6.46254	6.3026	6.39708	6.47804	6.44215
TGME49_238150	88.329	90.967	91.653	90.3	83.785	94.207		6.46481	6.50728	6.51811	6.49665	6.38863	6.55777
TGME49_269340	88.317	88.888	100.435	96.421	87.634	97.126		6.46462	6.47391	6.65012	6.59127	6.45342	6.60179
TGME49_279100	87.987	78.881	88.586	85.302	78.694	86.614		6.45921	6.3016	6.469	6.4145	6.29818	6.43654
TGME49_310040	87.821	97.507	96.019	93.11	87.476	92.523		6.45649	6.60743	6.58525	6.54086	6.45082	6.53174
TGME49_294290	87.704	92.395	88.228	80.968	90.684	91.218		6.45456	6.52975	6.46316	6.33927	6.50278	6.51125
TGME49_203740	87.641	94.023	106.153	95.855	81.891	101.735		6.45353	6.55495	6.73	6.58278	6.35563	6.66868
TGME49_230180	87.614	82.093	72.845	78.565	73.14	75.46		6.45309	6.35919	6.18676	6.29581	6.19258	6.23764
TGME49_226590	87.39	86.197	90.174	88.563	87.196	91.133		6.4494	6.42956	6.49464	6.46863	6.4462	6.5099
TGME49_309740	87.329	86.566	85.539	85.9	93.546	87.826		6.44839	6.43574	6.41851	6.42458	6.5476	6.45658
TGME49_263850	87.277	93.893	75.723	89.192	80.528	74.207		6.44752	6.55294	6.24266	6.47885	6.33141	6.21349
TGME49_269010	87.224	86.769	79.807	82.998	92.164	75.939		6.44666	6.4391	6.31844	6.37501	6.52613	6.24677
TGME49_203930	87.071	81.17	88.791	84.291	79.713	87.784		6.44411	6.34287	6.47234	6.3973	6.31674	6.45589
TGME49_222220	87.016	91.807	81.345	93.403	96.38	81.582		6.44322	6.52053	6.34598	6.5454	6.59066	6.35017
TGME49_231410	86.865	98.375	91.393	89.364	91.057	94.336		6.4407	6.62022	6.51401	6.48163	6.5087	6.55974
TGME49_214320	86.802	85.325	81.521	85.36	84.804	78.05		6.43966	6.41489	6.34911	6.41549	6.40606	6.28633
TGME49_232440	86.774	85.941	89.605	89.478	87.887	89.414		6.43919	6.42528	6.4855	6.48346	6.45758	6.48243
TGME49_211710	86.772	84.867	85.577	90.29	87.358	86.953		6.43916	6.40713	6.41916	6.49649	6.44887	6.44216
TGME49_235150	86.754	81.365	91.472	86.574	82.363	90.871		6.43886	6.34634	6.51526	6.43586	6.36392	6.50574
TGME49_279390	86.658	92.315	82.615	88.982	91.447	78.482		6.43726	6.52849	6.36832	6.47544	6.51487	6.29429
TGME49_202830	86.477	83.9	84.007	84.875	80.847	82.843		6.43424	6.3906	6.39244	6.40727	6.33713	6.3723
TGME49_247220	86.258	80.336	75.575	84.635	76.991	74.586		6.43059	6.32797	6.23984	6.40319	6.26662	6.22083
TGME49_269970	86.247	88.509	87.38	93.872	86.691	88.242		6.43041	6.46775	6.44922	6.55262	6.43782	6.46339
TGME49_218550	86.18	85.364	78.027	81.94	90.226	77.466		6.42928	6.41556	6.28591	6.3565	6.49548	6.27549
TGME49_234530	86.081	81.261	88.76	84.576	76.677	85.271		6.42762	6.34449	6.47184	6.40218	6.26072	6.41399
TGME49_278510	86.021	81.589	92.206	84.54	77.074	88.667		6.42661	6.35029	6.52679	6.40156	6.26817	6.47033
TGME49_320020	85.807	82.613	78.888	82.844	80.118	73.101		6.42302	6.36829	6.30173	6.37232	6.32405	6.19182
TGME49_232550	85.585	84.567	100.219	82.817	76.552	95.987		6.41928	6.40203	6.64701	6.37185	6.25837	6.58477
TGME49_214790	85.257	90.19	78.109	91.852	90.779	77.017		6.41375	6.4949	6.28742	6.52124	6.50428	6.26711
TGME49_254470	85.177	82.364	79.426	83.192	83.439	78.167		6.41238	6.36394	6.31154	6.37838	6.38264	6.28849
TGME49_301440	84.953	81.755	75.521	80.281	83.417	75.26		6.40859	6.35324	6.23881	6.32699	6.38228	6.23382
TGME49_231950	84.863	85.991	94.119	87.793	83.941	89.546		6.40707	6.42612	6.55641	6.45603	6.39131	6.48456
TGME49_283800	84.65	76.336	86.581	88.147	78.791	82.269		6.40343	6.2543	6.43598	6.46183	6.29997	6.36228
TGME49_255900	84.622	78.473	89.061	78.614	73.575	84.764		6.40295	6.29412	6.47672	6.29671	6.20114	6.40538
TGME49_227970	84.416	84.64	94.551	85.26	80.448	90.643		6.39945	6.40327	6.56302	6.41379	6.32998	6.50213
TGME49_220950	84.253	80.116	86.128	80.249	81.921	80.729		6.39666	6.32401	6.4284	6.32642	6.35616	6.33502
TGME49_227910	84.153	88.284	84.267	90.18	85.714	86.857		6.39494	6.46408	6.39689	6.49473	6.42145	6.44056
TGME49_260180	84.04	82.213	83.486	89.323	77.92	85.587		6.39301	6.36129	6.38346	6.48097	6.28393	6.41933
TGME49_279430	83.89	88.507	104.529	86.842	94.167	96.352		6.39043	6.46773	6.70775	6.44032	6.55715	6.59024
TGME49_271260	83.886	84.434	87.482	81.233	89.778	82.488		6.39036	6.39974	6.45091	6.34399	6.48829	6.36612
TGME49_209950	83.856	82.883	86.966	88.075	84.365	87.536		6.38985	6.37301	6.44238	6.46067	6.39858	6.45181
TGME49_233140	83.757	91.234	92.014	83.758	74.812	95.225		6.38814	6.5115	6.52377	6.38815	6.22519	6.57326
TGME49_286470	83.567	83.953	79.038	80.124	79.883	79.91		6.38485	6.3915	6.30447	6.32415	6.31982	6.32031
TGME49_217951	83.216	65.746	69.525	72.278	69.413	67.759		6.37878	6.03884	6.11946	6.17548	6.11714	6.08235
TGME49_263630	83.02	92.428	86.173	82.999	79.342	87.301		6.37538	6.53026	6.42917	6.37502	6.31001	6.44792
TGME49_258360	82.83	82.411	89.578	85.257	76.825	90.348		6.37209	6.36477	6.48508	6.41375	6.26351	6.49742
TGME49_247460	82.672	82.968	84.392	86.848	85.149	82.695		6.36933	6.37448	6.39903	6.44041	6.41191	6.36973
TGME49_254030	82.649	84.493	78.412	80.148	83.798	86.059		6.36893	6.40075	6.29301	6.32459	6.38884	6.42726
TGME49_225120	82.07	73.146	73.446	81.656	71.429	72.604		6.35877	6.19272	6.19862	6.35148	6.15844	6.18198
TGME49_273770	81.43	86.927	85.031	85.048	83.32	83.703		6.34749	6.44173	6.40992	6.41021	6.3806	6.3872
TGME49_312600	81.302	83.392	81.041	84.001	77.01	75.893		6.34522	6.38184	6.34057	6.39234	6.26698	6.2459
TGME49_278990	81.055	81.195	83.995	87.458	81.327	87.496		6.34082	6.34332	6.39222	6.45052	6.34567	6.45115
TGME49_318430	80.955	79.812	90.229	84.849	80.757	92.498		6.33904	6.31854	6.49552	6.40683	6.33552	6.53136
TGME49_311430	80.764	86.664	76.148	81.066	88.693	78.138		6.33564	6.43736	6.25074	6.34102	6.47075	6.28796
TGME49_216080	80.679	79.91	76.327	81.506	83.376	73.203		6.33413	6.3203	6.25413	6.34884	6.38156	6.19384
TGME49_269980	80.608	80.679	87.448	81.497	80.833	84.754		6.33285	6.33411	6.45036	6.34867	6.33687	6.40521
TGME49_200700	80.33	88.483	80.702	80.682	71.114	89.798		6.32787	6.46732	6.33453	6.33417	6.15206	6.48861
TGME49_236630	80.2	84.821	73.606	79.25	75.916	74.785		6.32553	6.40634	6.20175	6.30834	6.24633	6.22468
TGME49_300100	80.001	74.527	78.778	79.485	81.55	79.645		6.32195	6.2197	6.29971	6.31262	6.34961	6.31552
TGME49_289210	79.783	83.856	78.732	90.738	80.327	82.425		6.31801	6.38984	6.29888	6.50363	6.32782	6.36501
TGME49_313560	79.637	82.904	70.142	82.363	86.051	78.255		6.31538	6.37337	6.1322	6.36392	6.42713	6.29012
TGME49_316710	79.324	82.055	77.052	73.537	77.199	78.796		6.30969	6.35851	6.26776	6.2004	6.2705	6.30005
TGME49_289920	79.22	76.772	71.055	75.891	72.008	72.248		6.30779	6.2625	6.15086	6.24586	6.17009	6.17489
TGME49_227335	79.041	82.474	90.954	79.333	73.083	91.011		6.30453	6.36587	6.50706	6.30985	6.19147	6.50796
TGME49_200010	78.856	91.061	79.715	80.671	87.912	78.599		6.30115	6.50877	6.31678	6.33398	6.45799	6.29645
TGME49_207240	78.64	78.814	76.841	79.992	77.051	84.187		6.2972	6.30038	6.26381	6.32179	6.26773	6.39553
TGME49_244690	78.406	78.677	77.31	77.664	74.13	78.549		6.2929	6.29788	6.27258	6.27918	6.21198	6.29553
TGME49_251780	78.258	80.026	76.058	77.589	83.015	72.611		6.29017	6.3224	6.24903	6.27777	6.3753	6.18213
TGME49_224850	78.246	77.742	73.318	74.74	80.834	72.871		6.28995	6.28062	6.19609	6.22381	6.33689	6.18728
TGME49_248740	78.134	78.522	71.595	75.351	83.072	69.649		6.28789	6.29503	6.16179	6.23555	6.37629	6.12202
TGME49_267350	77.948	81.356	69.236	81.49	80.478	70.036		6.28445	6.34617	6.11345	6.34855	6.33053	6.13003
TGME49_262720	77.851	89.371	82.204	78.424	79.087	80.089		6.28264	6.48173	6.36113	6.29322	6.30537	6.32352
TGME49_221590	77.847	80.693	68.445	69.449	79.21	64.165		6.28257	6.33436	6.09687	6.11789	6.30761	6.00372
TGME49_230940	77.56	80.916	71.859	72.951	85.489	71.021		6.27725	6.33836	6.16709	6.18886	6.41767	6.15017
TGME49_306190	77.553	74.249	73.545	78.251	76.252	71.188		6.27711	6.21429	6.20055	6.29003	6.2527	6.15356
TGME49_223010	77.131	80.601	83	81	72.828	90.727		6.26923	6.33273	6.37504	6.33986	6.18642	6.50346
TGME49_203790	77.02	76.709	89.997	78.083	75.055	84.178		6.26717	6.26133	6.4918	6.28694	6.22988	6.39537
TGME49_247410	76.968	86.81	74.604	77.388	79.943	70.946		6.26618	6.43978	6.22118	6.27404	6.32089	6.14865
TGME49_269420	76.947	70.521	73.97	75.392	85.814	67.304		6.2658	6.13998	6.20886	6.23634	6.42314	6.07262
TGME49_223410	76.857	74.915	72.584	79.391	70.685	74.993		6.26411	6.22718	6.18158	6.3109	6.14332	6.22868
TGME49_252500	76.468	74.041	78.57	76.036	70.355	81.156		6.25678	6.21026	6.29591	6.24861	6.13658	6.34263
TGME49_258940	76.459	74.459	74.28	84.427	71.385	77.962		6.25662	6.21837	6.2149	6.39963	6.15755	6.2847
TGME49_225160	76.061	76.275	63.97	70.938	71.078	65.346		6.24909	6.25314	5.99932	6.14849	6.15133	6.03002
TGME49_260240	76.03	71.438	74.08	74.058	78.405	74.053		6.2485	6.15862	6.211	6.21058	6.29286	6.21048
TGME49_258462	75.895	67.033	70.037	79.1	57.162	68.293		6.24593	6.0668	6.13004	6.30561	5.83697	6.09367
TGME49_277920	75.852	68.628	70.726	76.846	73.181	70.952		6.24512	6.10072	6.14417	6.26389	6.19341	6.14877
TGME49_300285	75.779	77.646	67.88	84.63	74.881	72.01		6.24373	6.27883	6.08491	6.4031	6.22653	6.17013
TGME49_246490	75.621	76.398	78.745	72.761	70.46	77.666		6.24071	6.25547	6.29912	6.18509	6.13874	6.27921
TGME49_202620	75.613	76.245	69.281	72.61	76.65	70.796		6.24056	6.25257	6.11439	6.1821	6.26022	6.14559
TGME49_203560	75.554	61.241	70.256	66.738	69.534	66.218		6.23944	5.93642	6.13454	6.06044	6.11964	6.04916
TGME49_314080	75.539	79.524	67.946	75.18	78.272	63.065		6.23916	6.31332	6.08632	6.23228	6.29043	5.97876
TGME49_210420	75.248	73.927	78.807	77.508	72.514	80.626		6.23358	6.20803	6.30025	6.27627	6.18019	6.33318
TGME49_257685	74.988	79.132	70.802	71.946	77.583	71.651		6.22859	6.3062	6.14572	6.16884	6.27767	6.16292
TGME49_295630	74.98	73.116	78.188	75.013	72.468	81.103		6.22844	6.19211	6.28887	6.22907	6.17927	6.34169
TGME49_290040	74.704	79.187	74.165	74.69	71.799	77.175		6.22311	6.30718	6.21266	6.22283	6.1659	6.27006
TGME49_293270	74.624	73.166	68.507	70.69	77.692	62.601		6.22157	6.1931	6.09818	6.14343	6.27969	5.96812
TGME49_268200	74.343	72.357	80.868	70.369	82.562	77.104		6.21612	6.17707	6.3375	6.13686	6.36741	6.26874
TGME49_236580	74.156	75.398	70.259	70.708	69.982	69.73		6.21249	6.23645	6.13461	6.14381	6.12891	6.1237
TGME49_282070	73.917	71.42	71.924	69.739	72.167	68.401		6.20784	6.15826	6.16841	6.1239	6.17326	6.09594
TGME49_261240	73.799	89.727	69.925	100.61	127.94	93.079		6.20553	6.48747	6.12774	6.65263	6.99932	6.54038
TGME49_313230	73.646	75.971	67.688	73.284	81.217	68.525		6.20253	6.24738	6.08082	6.19542	6.34371	6.09855
TGME49_226020	73.627	70.201	66.977	70.485	69.547	65.487		6.20216	6.13341	6.06558	6.13924	6.11992	6.03313
TGME49_295450	73.586	72.11	80.829	75.618	73.952	76.353		6.20135	6.17212	6.3368	6.24065	6.20852	6.25462
TGME49_316540	73.573	80.174	75.35	78.39	76.681	78.468		6.2011	6.32507	6.23553	6.2926	6.26079	6.29404
TGME49_236910	73.515	77.333	74.37	78.704	73.852	76.274		6.19998	6.27301	6.21666	6.29836	6.20656	6.25311
TGME49_260370	73.444	72.411	76.021	73.666	66.463	76.841		6.19858	6.17813	6.24833	6.20293	6.05447	6.2638
TGME49_265450	73.409	77.858	82.005	74.047	75.889	82.691		6.19789	6.28276	6.35763	6.21037	6.24582	6.36967
TGME49_237150	73.278	73.14	70.163	75.787	75.867	69.656		6.19531	6.19259	6.13264	6.24387	6.24539	6.12218
TGME49_293760	73.149	65.786	62.976	70.977	68.005	61.045		6.19277	6.03972	5.97673	6.14927	6.08757	5.9318
TGME49_255420	72.988	77.546	68.729	65.415	70.628	68.689		6.18958	6.27698	6.10285	6.03155	6.14217	6.10201
TGME49_223000	72.937	74.129	79.274	73.853	70.457	81.524		6.18858	6.21196	6.30877	6.20658	6.13866	6.34915
TGME49_320220	72.839	73.874	74.288	76.287	74.665	76.053		6.18664	6.207	6.21506	6.25337	6.22237	6.24894
TGME49_216650	72.73	71.208	68.873	70.622	67.053	67.671		6.18448	6.15396	6.10587	6.14204	6.06724	6.08046
TGME49_229930	72.262	67.581	61.902	66.693	61.645	58.409		6.17517	6.07854	5.95191	6.05946	5.9459	5.86813
TGME49_227650	71.843	68.687	73.077	66.596	64.054	66.678		6.16677	6.10197	6.19135	6.05736	6.00122	6.05915
TGME49_259700	71.837	68.925	71.335	71.274	66.094	72.762		6.16666	6.10696	6.15654	6.1553	6.04645	6.18512
TGME49_301250	71.755	67.742	70.536	73.063	68.369	66.481		6.16501	6.08198	6.14028	6.19106	6.09526	6.05486
TGME49_257520	71.732	77.392	74.377	73.801	71.369	75.977		6.16455	6.27412	6.21678	6.20556	6.15722	6.2475
TGME49_270350	71.59	70.849	78.455	75.802	73.16	83.008		6.16169	6.14667	6.29379	6.24417	6.19298	6.37518
TGME49_224060	71.542	74.92	71.474	70.622	78.242	69.584		6.16071	6.22728	6.15934	6.14205	6.28988	6.12067
TGME49_214840	71.413	70.915	61.972	65.292	79.803	58.607		6.15812	6.14801	5.95354	6.02882	6.31837	5.87301
TGME49_223070	71.34	68.802	75.222	73.471	71	80.396		6.15663	6.10438	6.23308	6.19911	6.14974	6.32905
TGME49_285250	71.339	69.758	66.779	67.713	72.149	63.417		6.15663	6.12429	6.06132	6.08136	6.17291	5.9868
TGME49_311240	71.286	69.724	68.939	72.502	73.62	62.31		6.15555	6.12358	6.10725	6.17995	6.20203	5.96139
TGME49_260825	71.286	63.341	59.745	67.985	67.914	67.449		6.15554	5.98507	5.90075	6.08714	6.08565	6.07572
TGME49_280460	71.191	63.395	72.359	68.482	68.313	70.505		6.15362	5.98629	6.17711	6.09764	6.09409	6.13965
TGME49_214950	71.159	69.932	68.892	72.234	71.624	67.887		6.15297	6.12788	6.10627	6.17461	6.16236	6.08507
TGME49_245450	71.009	75.66	75.177	79.408	74.971	80.341		6.14994	6.24146	6.23221	6.31121	6.22827	6.32807
TGME49_264600	70.824	73.833	79.066	71.691	65.968	76.505		6.14616	6.20619	6.30498	6.16372	6.0437	6.25748
TGME49_286580	70.579	70.146	61.857	64.667	70.656	55.874		6.14116	6.13228	5.95086	6.01496	6.14273	5.8041
TGME49_200375	70.446	64.566	70.287	75.41	72.751	60.912		6.13845	6.01271	6.13519	6.23669	6.1849	5.92865
TGME49_279360	70.268	70.478	74.334	71.73	67.817	68.273		6.1348	6.1391	6.21596	6.1645	6.08356	6.09325
TGME49_204340	70.082	62.675	64.902	66.251	65.503	62.803		6.13098	5.96982	6.02018	6.04987	6.03349	5.97277
TGME49_213050	70.061	90.109	62.213	72.908	80.692	62.27		6.13054	6.4936	5.95914	6.18801	6.33436	5.96047
TGME49_318660	69.932	64.2	67.411	67.302	65.432	67.394		6.12787	6.0045	6.07492	6.07258	6.03192	6.07455
TGME49_297960	69.917	65.829	70.415	68.399	70.249	68.498		6.12758	6.04066	6.1378	6.09591	6.1344	6.09799
TGME49_285240	69.851	74.637	71.806	69.966	72.413	72.1		6.12621	6.22182	6.16604	6.12859	6.17817	6.17193
TGME49_310010	69.767	65.943	71.478	68.633	66.506	67.129		6.12448	6.04316	6.15943	6.10083	6.05541	6.06887
TGME49_460730	69.746	78.217	104.659	50.355	117.122	211.812		6.12403	6.2894	6.70956	5.65407	6.87187	7.72664
TGME49_258390	69.641	69.842	72.147	72.945	67.387	69.473		6.12186	6.12602	6.17287	6.18874	6.0744	6.11839
TGME49_223530	69.461	62.814	68.196	67.622	59.459	69.476		6.11814	5.97302	6.09162	6.07943	5.89382	6.11845
TGME49_268680	69.433	66.479	69.074	66.965	64.93	66.107		6.11754	6.05483	6.11007	6.06534	6.02081	6.04674
TGME49_220240	69.424	67.433	69.603	69.441	68.329	65.269		6.11736	6.07538	6.12107	6.11771	6.09442	6.02833
TGME49_305290	69.382	69.574	74.357	69.067	67.589	69.207		6.11648	6.12047	6.2164	6.10993	6.07872	6.11284
TGME49_209250	69.356	68.66	67.413	68.291	70.95	67.483		6.11595	6.1014	6.07495	6.09363	6.14872	6.07645
TGME49_214880	69.201	67.317	65.484	67.07	70.848	65.044		6.11272	6.07289	6.03307	6.06759	6.14666	6.02333
TGME49_276930	69.187	61.181	63.733	70.62	62.626	65.221		6.11243	5.93502	5.99397	6.142	5.9687	6.02726
TGME49_311840	69.174	67.635	72.793	68.439	68.373	73.769		6.11215	6.07971	6.18573	6.09675	6.09535	6.20495
TGME49_259260	69.146	64.262	66.762	69.252	67.124	67.885		6.11157	6.0059	6.06096	6.11378	6.06876	6.08503
TGME49_232000	69.005	71.666	66.397	68.922	70.573	61.076		6.10863	6.16322	6.05305	6.10689	6.14105	5.93253
TGME49_309730	68.911	78.334	79.08	70.717	73.533	78.236		6.10666	6.29156	6.30525	6.14399	6.20032	6.28975
TGME49_205280	68.84	65.134	68.432	66.154	65.723	68.637		6.10517	6.02535	6.09661	6.04776	6.03832	6.10092
TGME49_201785	68.787	66.19	56.888	64.757	71.185	56.176		6.10407	6.04853	5.83006	6.01696	6.1535	5.81189
TGME49_200290	68.783	70.298	73.006	69.155	66.415	70.621		6.10399	6.13542	6.18994	6.11177	6.05345	6.14203
TGME49_284630	68.748	89.223	64.848	73.042	68.303	59.805		6.10325	6.47935	6.019	6.19065	6.09388	5.9022
TGME49_241820	68.712	66.478	69.639	69.264	65.696	65.298		6.10249	6.05481	6.12182	6.11403	6.03774	6.02896
TGME49_235370	68.695	65.391	68.843	66.836	66.785	64.284		6.10214	6.03103	6.10523	6.06256	6.06145	6.00639
TGME49_273090	68.542	68.511	68.198	71.202	71.337	68.094		6.09892	6.09827	6.09166	6.15385	6.15657	6.08946
TGME49_242090	68.464	59.921	63.223	64.444	62.926	61.922		6.09728	5.90498	5.98238	6.00996	5.97558	5.95237
TGME49_234190	68.374	61.579	71.602	67.997	62.747	68.218		6.09538	5.94436	6.16193	6.08739	5.97147	6.09208
TGME49_223040	68.243	71.771	73.119	74.014	68.83	72.866		6.09262	6.16533	6.19218	6.20972	6.10497	6.18718
TGME49_235540	68.105	68.798	65.382	69.794	66.708	65.903		6.08968	6.10431	6.03082	6.12502	6.05979	6.04227
TGME49_201520	67.787	63.405	79.455	66.921	59.099	72.222		6.08293	5.98652	6.31206	6.06439	5.88505	6.17436
TGME49_290660	67.711	68.592	58.248	68.827	71.551	60.007		6.08132	6.09997	5.86415	6.10491	6.16091	5.90705
TGME49_316270	67.562	71.251	69.926	69.835	63.739	66.467		6.07815	6.15483	6.12775	6.12588	5.99411	6.05457
TGME49_321530	67.521	63.002	65.117	66.793	63.835	65.194		6.07726	5.97733	6.02495	6.06161	5.99628	6.02667
TGME49_274060	67.359	67.859	71.411	67.666	69.507	69.165		6.07379	6.08447	6.15808	6.08036	6.11909	6.11198
TGME49_254900	67.314	74.474	72.559	70.98	78.551	77.334		6.07283	6.21867	6.18108	6.14935	6.29556	6.27303
TGME49_200310	67.256	63.543	69.141	66.72	65.956	66.564		6.07159	5.98965	6.11147	6.06004	6.04344	6.05668
TGME49_245485	67.158	76.881	62.057	63.942	65.53	65.926		6.06948	6.26455	5.95551	5.99868	6.03409	6.04277
TGME49_207420	67.126	69.99	75.448	77.583	69.736	73.89		6.06881	6.12908	6.23741	6.27768	6.12382	6.20731
TGME49_236920	66.956	74.377	66.287	68.144	72.408	67.907		6.06513	6.21678	6.05066	6.09052	6.17808	6.08549
TGME49_279400	66.945	73.828	81.846	72.192	67.841	79.184		6.0649	6.2061	6.35484	6.17377	6.08408	6.30714
TGME49_256760	66.945	67.669	62.584	66.527	68.627	61.192		6.0649	6.08042	5.96771	6.05587	6.10071	5.93528
TGME49_309752	66.89	68.121	62.911	66.486	69.066	60.785		6.06373	6.09003	5.97523	6.05498	6.10991	5.92564
TGME49_270170	66.841	62.133	68.925	64.089	59.448	67.095		6.06267	5.9573	6.10696	6.00201	5.89355	6.06814
TGME49_218740	66.711	70.77	68.333	57.721	60.932	66.922		6.05986	6.14507	6.0945	5.85102	5.92913	6.0644
TGME49_249300	66.45	67.843	56.322	61.462	63.044	52.18		6.0542	6.08412	5.81562	5.94162	5.97828	5.70542
TGME49_209420	66.389	70.865	70.351	70.813	70.245	69.264		6.05286	6.14701	6.13649	6.14595	6.13432	6.11402
TGME49_254690	66.181	68.907	60.904	61.615	66.391	59.862		6.04834	6.10658	5.92846	5.94522	6.05292	5.90356
TGME49_266366	66.1	65.219	56.107	63.521	71.619	54.497		6.04659	6.02722	5.8101	5.98917	6.16227	5.76811
TGME49_283790	66.076	59.334	67.882	69.23	70.631	68.515		6.04605	5.89078	6.08496	6.11332	6.14222	6.09835
TGME49_323300	65.692	57.694	66.501	59.772	55.082	61.247		6.03764	5.85034	6.0553	5.90139	5.78352	5.93656
TGME49_240600	65.565	65.976	69.424	70.471	65.001	67.776		6.03485	6.04386	6.11737	6.13896	6.0224	6.0827
TGME49_211420	65.517	68.105	60.393	66.221	66.713	57.341		6.0338	6.08968	5.91631	6.04921	6.0599	5.8415
TGME49_223110	65.363	69.211	67.114	65.23	65.675	68.76		6.03041	6.11292	6.06853	6.02746	6.03727	6.1035
TGME49_279410	65.25	66.321	70.037	69.534	65.81	64.847		6.02791	6.0514	6.13004	6.11965	6.04023	6.01896
TGME49_284180	65.098	56.211	59.415	61.129	60.45	58.44		6.02455	5.81278	5.89276	5.93379	5.91768	5.86889
TGME49_457480	65.028	89.944	120.823	63.475	127.125	205.128		6.02298	6.49095	6.91675	5.98811	6.99011	7.68038
TGME49_288750	64.962	66.663	61.289	71.083	69.166	63.452		6.02153	6.05881	5.93755	6.15144	6.11198	5.98759
TGME49_278600	64.951	67.535	68.614	69.883	63.146	71.538		6.02128	6.07757	6.10042	6.12688	5.98062	6.16064
TGME49_277720	64.923	63.928	66.331	64.403	64.008	64.478		6.02066	5.99837	6.0516	6.00905	6.00017	6.01074
TGME49_225930	64.747	68.766	65.671	67.159	61.752	64.844		6.01673	6.10362	6.03718	6.06951	5.9484	6.0189
TGME49_224900	64.65	65.018	66.858	67.637	62.765	63.892		6.01457	6.02278	6.06302	6.07975	5.97188	5.99756
TGME49_248370	64.629	70.631	60.252	66.896	65.603	67.738		6.01411	6.14223	5.91293	6.06385	6.03568	6.0819
TGME49_314400	64.449	70.694	66.144	64.577	68.162	66.719		6.01008	6.14351	6.04753	6.01295	6.09089	6.06003
TGME49_262970	64.446	45.587	72.694	60.213	49.437	67.172		6.01003	5.51054	6.18377	5.912	5.62751	6.06979
TGME49_201260	64.355	59.475	63.558	58.981	58.716	61.189		6.00798	5.89421	5.99	5.88218	5.87569	5.9352
TGME49_260520	64.322	52.862	53.699	54.049	60.322	51.164		6.00725	5.72415	5.74683	5.75621	5.91462	5.67706
TGME49_248445	64.316	67.598	57.477	60.585	64.307	59.058		6.0071	6.07891	5.8449	5.92088	6.00691	5.88406
TGME49_226500	64.31	69.104	66.904	72.42	58.926	66.86		6.00696	6.1107	6.06403	6.17831	5.88084	6.06307
TGME49_236010	64.263	61.368	67.813	60.737	57.646	61.666		6.00591	5.93942	6.0835	5.9245	5.84915	5.9464
TGME49_289620	64.183	61.608	56.903	56.188	61.687	57.694		6.00412	5.94504	5.83043	5.8122	5.94689	5.85035
TGME49_230410	64.14	68.738	63.106	68.944	65.575	64.174		6.00316	6.10303	5.9797	6.10735	6.03507	6.00393
TGME49_214440	64.129	60.635	59.153	61.369	60.962	58.737		6.00289	5.92207	5.88638	5.93943	5.92985	5.8762
TGME49_316330	64.034	67.584	58.743	58.568	63.328	60.369		6.00076	6.07861	5.87634	5.87203	5.98477	5.91573
TGME49_250340	64.005	67.603	69.558	65.07	62.735	67.6		6.00012	6.07901	6.12015	6.02391	5.9712	6.07896
TGME49_214290	63.994	65.802	62.655	66.116	61.736	65.807		5.99986	6.04005	5.96936	6.04694	5.94804	6.04016
TGME49_229000	63.99	66.24	58.677	62.501	64.617	57.88		5.99976	6.04963	5.87472	5.9658	6.01385	5.85498
TGME49_214100	63.967	63.467	62.613	63.615	65.561	63.645		5.99926	5.98793	5.96839	5.99129	6.03477	5.99197
TGME49_237190	63.828	64.13	62.974	67.935	63.862	63.05		5.99612	6.00294	5.97669	6.08609	5.99688	5.97841
TGME49_213410	63.718	68.282	63.354	70.059	67.652	67.715		5.99362	6.09342	5.98537	6.13049	6.08006	6.08141
TGME49_213030	63.7	65.08	67.628	66.81	65.771	66.392		5.99321	6.02414	6.07954	6.06199	6.03937	6.05294
TGME49_224520	63.673	59.07	60.536	63.249	58.208	60.441		5.99261	5.88435	5.91972	5.98298	5.86315	5.91745
TGME49_307830	63.631	66.284	51.027	64.338	61.786	51.359		5.99166	6.05059	5.67318	6.00761	5.9492	5.68256
TGME49_244160	63.384	69.106	56.243	94.728	79.609	77.806		5.98605	6.11075	5.81361	6.56572	6.31485	6.2818
TGME49_237820	63.373	66.333	59.796	61.024	56.979	62.089		5.98581	6.05165	5.90199	5.9313	5.83237	5.95627
TGME49_205350	63.354	65.632	63.995	64.242	64.786	63.199		5.98537	6.03632	5.99989	6.00545	6.01761	5.98183
TGME49_310235	63.328	69.329	66.17	63.622	62.83	66.272		5.98478	6.11539	6.04811	5.99146	5.97338	6.05033
TGME49_316600	63.243	64.489	60.537	65.236	62.207	64.579		5.98284	6.01099	5.91975	6.02759	5.959	6.01299
TGME49_252390	63.21	58.423	57.12	64.91	56.765	58.057		5.98208	5.86846	5.83593	6.02037	5.82692	5.85941
TGME49_269840	63.017	66.522	65.959	65.251	62.263	66.111		5.97768	6.05575	6.0435	6.02793	5.96031	6.04682
TGME49_230970	62.721	64.409	60.031	57.296	56.428	57.206		5.97088	6.0092	5.90764	5.84037	5.81834	5.8381
TGME49_284540	62.716	67.374	65.965	62.967	68.258	62.141		5.97076	6.07412	6.04363	5.97652	6.09293	5.95747
TGME49_262560	62.671	58.944	62.685	62.67	57.146	58.003		5.96973	5.88127	5.97005	5.96969	5.83658	5.85805
TGME49_286480	62.4	70.253	65.027	70.516	70.101	61.845		5.96347	6.13448	6.02296	6.13989	6.13136	5.95059
TGME49_308980	62.268	61.779	56.344	59.655	60.227	55.104		5.96041	5.94904	5.81618	5.89856	5.91234	5.78409
TGME49_249970	62.252	57.484	58.505	59.546	59.444	56.31		5.96005	5.84508	5.87049	5.89594	5.89346	5.81533
TGME49_293720	61.955	62.476	56.944	58.975	60.349	59.628		5.95316	5.96523	5.83147	5.88204	5.91526	5.89793
TGME49_239752	61.953	56.982	68.752	68.308	63.581	65.348		5.9531	5.83244	6.10334	6.09398	5.99053	6.03008
TGME49_271790	61.863	62.003	61.226	64.56	56.739	65.048		5.951	5.95427	5.93608	6.01256	5.82627	6.02343
TGME49_204400	61.69	68.122	63.363	64.368	66.985	61.714		5.94695	6.09005	5.98557	6.00827	6.06577	5.94753
TGME49_312150	61.531	64.445	68.798	66.1	62.128	63.998		5.94323	6.01	6.10429	6.04657	5.95717	5.99995
TGME49_306390	61.309	64.102	62.609	63.414	65.261	64.639		5.93803	6.00229	5.96831	5.98673	6.02816	6.01433
TGME49_244440	61.281	68.253	49.384	59.926	70.062	48.771		5.93736	6.09282	5.62597	5.90512	6.13056	5.60797
TGME49_305510	61.199	61.016	68.091	60.537	56.778	64.82		5.93544	5.93112	6.08938	5.91976	5.82725	6.01836
TGME49_237200	61.131	66.335	65.776	65.135	66.474	69.179		5.93383	6.05169	6.03948	6.02537	6.05471	6.11227
TGME49_215150	60.799	58.114	60.875	61.393	61.803	55.364		5.92598	5.86081	5.92778	5.94001	5.94962	5.79088
TGME49_247550	60.507	66.196	55.844	63.183	64.835	55.206		5.91903	6.04868	5.80333	5.98146	6.0187	5.78676
TGME49_266100	60.289	64.522	64.222	57.126	56.452	64.239		5.91383	6.01173	6.00499	5.83607	5.81894	6.00538
TGME49_267610	60.031	53.735	62.769	62.518	57.5	57.752		5.90762	5.7478	5.97199	5.9662	5.84549	5.85181
TGME49_269140	59.868	54.467	70.718	62.854	58.489	70.487		5.90371	5.7673	6.14401	5.97394	5.87009	6.13928
TGME49_252630	59.78	63.207	62.33	63.786	56.789	62.096		5.90159	5.98201	5.96187	5.99517	5.82754	5.95643
TGME49_245550	59.703	61.71	59.971	54.258	52.931	56.31		5.89972	5.94744	5.90619	5.76177	5.72604	5.81532
TGME49_294870	59.691	54.7	57.545	56.289	60.209	56.75		5.89944	5.77347	5.84663	5.81478	5.91191	5.82655
TGME49_202840	59.625	57.655	58.093	58.338	61.122	56.046		5.89784	5.84938	5.86028	5.86637	5.93361	5.80855
TGME49_314310	59.324	62.917	54.887	60.229	53.586	52.871		5.89055	5.97538	5.77838	5.91239	5.74378	5.7244
TGME49_221470	59.249	56.81	63.739	58.89	54.773	63.739		5.88871	5.82806	5.9941	5.87996	5.7754	5.9941
TGME49_209720	59.112	64.241	66.556	59.962	62.601	65.673		5.88537	6.00541	6.0565	5.90597	5.96812	6.03722
TGME49_255450	58.982	59.955	53.043	57.415	59.038	52.52		5.88219	5.90581	5.72909	5.84336	5.88358	5.7148
TGME49_203390	58.923	64.433	57.27	63.732	60.663	58.682		5.88077	6.00974	5.83971	5.99395	5.92275	5.87485
TGME49_210810	58.893	64.781	60.655	58.289	59.351	61.321		5.88002	6.0175	5.92255	5.86515	5.8912	5.93831
TGME49_226250	58.879	57.299	53.523	58.95	60.618	52.118		5.87968	5.84043	5.74209	5.88143	5.92168	5.70371
TGME49_242070	58.868	59.106	54.764	59.097	58.414	54.154		5.8794	5.88524	5.77515	5.88502	5.86825	5.75899
TGME49_226040	58.868	60.591	64.932	61.288	55.177	61.927		5.8794	5.92104	6.02086	5.93754	5.786	5.9525
TGME49_225320	58.736	59.925	65.13	57.801	59.66	66.101		5.87617	5.90509	6.02524	5.85302	5.8987	6.04661
TGME49_262010	58.569	63.084	60.586	58.606	56.122	57.244		5.87206	5.97919	5.92092	5.87298	5.81048	5.83904
TGME49_286720	58.564	56.075	60.925	60.68	61.753	62.116		5.87195	5.8093	5.92895	5.92314	5.94843	5.95689
TGME49_225790	58.531	62.634	61.896	55.431	60.588	62.786		5.87112	5.96888	5.95178	5.79261	5.92096	5.97237
TGME49_272380	58.527	58.588	51.766	55.169	58.698	51.401		5.87103	5.87253	5.69393	5.7858	5.87524	5.68373
TGME49_246930	58.263	65.554	58.847	65.678	67.591	64.093		5.86451	6.0346	5.8789	6.03734	6.07876	6.00209
TGME49_270320	58.19	55.934	53.503	54.637	57.151	54.615		5.8627	5.80565	5.74156	5.77182	5.83671	5.77123
TGME49_222948	58.165	52.531	58.865	56.76	58.111	57.175		5.86208	5.71509	5.87933	5.82681	5.86074	5.83731
TGME49_209945	58.013	69.237	67.082	84.955	73.734	67.124		5.85831	6.11347	6.06785	6.40863	6.20426	6.06875
TGME49_212210	57.941	54.923	56.736	54.87	52.669	50.449		5.85652	5.77933	5.82618	5.77795	5.71887	5.65677
TGME49_213590	57.927	60.465	59.373	56.542	56.489	59.018		5.85616	5.91804	5.89173	5.82126	5.8199	5.88309
TGME49_240640	57.911	57.667	53.998	58.603	59.127	52.99		5.85576	5.84967	5.75485	5.8729	5.88574	5.72765
TGME49_294340	57.763	57.764	48.665	56.847	57.003	51.187		5.85207	5.85209	5.60481	5.829	5.83296	5.67769
TGME49_291930	57.76	65.195	50.436	58.326	66.259	51.975		5.85201	6.02669	5.6564	5.86606	6.05004	5.69975
TGME49_217550	57.738	61.249	61.209	62.837	57.81	62.515		5.85146	5.93661	5.93567	5.97354	5.85325	5.96614
TGME49_311680	57.574	58.163	62.076	59.871	53.609	60.959		5.84734	5.86202	5.95598	5.90379	5.74441	5.92976
TGME49_223690	57.378	60.501	56.717	58.593	67.554	58.581		5.84243	5.91889	5.82571	5.87265	6.07798	5.87237
TGME49_201380	57.286	65.926	49.013	52.855	64.724	47.313		5.84012	6.04277	5.61509	5.72397	6.01623	5.56417
TGME49_294640	57.249	58.658	63.086	60.096	61.165	60.16		5.83917	5.87426	5.97926	5.90919	5.93462	5.91074
TGME49_202770	57.029	57.795	57.978	54.343	57.397	58.319		5.83362	5.85288	5.85743	5.76401	5.84292	5.86588
TGME49_313080	56.988	52.594	56.398	59.408	53.747	56.508		5.83258	5.71683	5.81757	5.89258	5.7481	5.82037
TGME49_240590	56.929	58.492	61.387	57.276	56.415	58.445		5.83109	5.87016	5.93987	5.83985	5.818	5.869
TGME49_218240	56.842	55.17	62.723	58.786	58.731	59.304		5.82888	5.78581	5.97093	5.8774	5.87605	5.89005
TGME49_216230	56.841	54.564	57.328	59.528	58.646	58.4		5.82885	5.76988	5.84117	5.89549	5.87397	5.8679
TGME49_313530	56.334	60.531	62.287	61.616	62.631	64.727		5.81594	5.91961	5.96087	5.94523	5.9688	6.01629
TGME49_306280	56.257	59.741	57.547	59.881	50.261	56.333		5.81397	5.90066	5.84666	5.90404	5.65137	5.8159
TGME49_244190	56.217	53.997	56.763	55.351	59.004	54.946		5.81293	5.75481	5.82689	5.79055	5.88273	5.77995
TGME49_219170	56.112	61.545	55.464	55.747	61.156	53.627		5.81025	5.94358	5.79347	5.80082	5.93442	5.74488
TGME49_253470	56.101	59.353	62.596	56.126	54.564	57.982		5.80996	5.89125	5.968	5.81059	5.76989	5.85752
TGME49_290670	56.073	55.413	62.566	57.679	52.49	56.844		5.80922	5.79214	5.9673	5.84997	5.71396	5.82895
TGME49_285290	55.958	51.678	57.756	53.721	58.779	59.015		5.80627	5.69148	5.8519	5.74741	5.87723	5.88301
TGME49_238100	55.952	55.092	54.114	58.679	59.838	58.489		5.80611	5.78378	5.75793	5.87478	5.903	5.87011
TGME49_289680	55.945	54.649	52.227	56.72	56.791	55.006		5.80593	5.77211	5.70674	5.82579	5.82758	5.78151
TGME49_296121	55.872	50.555	58.241	50.902	48.793	55.859		5.80405	5.65979	5.86396	5.66966	5.6086	5.80373
TGME49_261440	55.751	55.814	50.166	54.076	54.669	49.698		5.80094	5.80256	5.64864	5.75693	5.77265	5.63511
TGME49_306060	55.53	54.366	54.946	52.953	58.952	50.909		5.79519	5.76463	5.77995	5.72664	5.88148	5.66984
TGME49_213610	55.496	46.062	50.149	54.32	51.903	49.246		5.79431	5.5255	5.64815	5.76341	5.69773	5.62195
TGME49_286770	55.289	59.976	57.696	64.434	59.655	56.478		5.78893	5.9063	5.85039	6.00975	5.89857	5.81962
TGME49_232280	55.251	55.321	50.218	54.611	55.217	53.363		5.78792	5.78976	5.65013	5.77112	5.78704	5.73778
TGME49_266640	55.074	56.003	56.992	49.11	52.941	53.255		5.7833	5.80742	5.83268	5.61795	5.72632	5.73485
TGME49_282180	55.063	58.21	59.729	57.578	58.694	60.025		5.78302	5.8632	5.90036	5.84745	5.87514	5.9075
TGME49_214770	54.992	56.071	60.73	59.964	57.425	60.473		5.78114	5.80919	5.92435	5.90602	5.84361	5.91821
TGME49_261070	54.985	48.318	46.347	49.598	55.488	51.007		5.78098	5.59448	5.53441	5.6322	5.7941	5.67263
TGME49_293340	54.973	59.733	56.458	59.644	55.358	59.139		5.78066	5.90045	5.81911	5.89831	5.79071	5.88604
TGME49_279420	54.691	51.752	55.177	52.415	55.989	53.413		5.77323	5.69355	5.78599	5.7119	5.80706	5.73912
TGME49_254365	54.621	62.342	56.219	58.33	57.828	61.055		5.77137	5.96212	5.81298	5.86616	5.8537	5.93203
TGME49_311470	54.512	53.042	52.778	51.892	57.815	49.955		5.76851	5.72906	5.72188	5.69745	5.85337	5.64256
TGME49_283780	54.51	56.716	51.823	50.918	53.281	52.533		5.76844	5.82569	5.69551	5.67011	5.73555	5.71515
TGME49_224530	54.395	54.661	49.533	52.69	51.319	47.826		5.76541	5.77244	5.63031	5.71945	5.68143	5.57971
TGME49_258930	54.33	63.254	57.822	55.311	58.825	53.135		5.76367	5.98308	5.85354	5.78949	5.87837	5.73158
TGME49_273130	54.326	54.004	71.994	57.766	54.598	70.314		5.76357	5.75498	6.1698	5.85215	5.77077	6.13575
TGME49_297340	54.3	48.493	56.744	51.969	50.911	51.27		5.76288	5.59971	5.82641	5.69958	5.6699	5.68004
TGME49_261230	54.291	50.763	47.871	50.997	55.36	46.799		5.76265	5.66572	5.58109	5.67234	5.79076	5.5484
TGME49_222840	54.192	52.266	54.329	53.357	50.259	56.587		5.76001	5.70779	5.76364	5.73762	5.6513	5.82239
TGME49_326800	54.069	57.407	52.684	53.176	59.115	51.48		5.75672	5.84315	5.7193	5.7327	5.88546	5.68594
TGME49_263080	53.901	59.351	56.678	54.527	56.503	56.883		5.75224	5.89119	5.82472	5.76889	5.82024	5.82993
TGME49_240490	53.887	51.21	56.887	64.877	57.265	62.359		5.75186	5.67834	5.83004	6.01964	5.83957	5.96254
TGME49_263720	53.812	55.847	54.582	50	54.969	56.795		5.74984	5.80341	5.77036	5.64385	5.78056	5.82769
TGME49_311100	53.728	49.662	44.59	49.009	53.123	36.487		5.74761	5.63407	5.47864	5.61497	5.73127	5.18932
TGME49_222930	53.698	57.809	55.456	52.894	55.615	55.071		5.74679	5.85321	5.79328	5.72503	5.7974	5.78322
TGME49_228230	53.644	51.857	58.691	53.52	56.02	56.34		5.74536	5.69647	5.87506	5.74202	5.80788	5.8161
TGME49_229420	53.218	53.177	55.193	53.772	56.867	61.232		5.73384	5.73274	5.78641	5.74878	5.82951	5.93622
TGME49_247510	53.166	49.785	49.297	51.781	47.387	52.285		5.73243	5.63763	5.62341	5.69436	5.56641	5.70833
TGME49_200385	53.115	48.694	49.93	47.823	51.696	45.013		5.73106	5.60566	5.64182	5.57963	5.69199	5.49225
TGME49_258540	53.11	48.41	50.429	48.441	52.397	46.851		5.73092	5.59723	5.65619	5.59817	5.71141	5.55
TGME49_232760	53.107	57.814	48.388	55.449	57.531	51.682		5.73084	5.85335	5.59657	5.79309	5.84627	5.69158
TGME49_230850	53.088	54.792	52.259	49.822	54.288	49.778		5.73031	5.7759	5.7076	5.63872	5.76257	5.63742
TGME49_269690	53.054	51.021	45.119	51.911	53.951	44.644		5.72938	5.67302	5.49566	5.69798	5.75357	5.4804
TGME49_249780	53.053	55.228	52.268	55.272	57.161	52.743		5.72937	5.78732	5.70784	5.78848	5.83697	5.72091
TGME49_251500	52.817	53.1	47.647	53.217	55.399	46.768		5.72293	5.73065	5.57431	5.73382	5.79179	5.54746
TGME49_248280	52.804	56.323	50.839	51.444	58.171	50.395		5.72258	5.81565	5.66785	5.68494	5.86222	5.65521
TGME49_280480	52.678	52.646	61.107	53.024	51.512	61.076		5.71913	5.71824	5.93326	5.72857	5.68683	5.93253
TGME49_313780	52.664	55.017	53.027	55.626	57.374	53.018		5.71875	5.7818	5.72865	5.79769	5.84232	5.72842
TGME49_258458	52.599	40.634	47.124	53.534	41.39	47.153		5.71696	5.3446	5.55838	5.74237	5.3712	5.55928
TGME49_255190	52.592	50.652	45.111	51.013	51.96	43.122		5.71676	5.66255	5.49539	5.67279	5.69934	5.43036
TGME49_217540	52.556	51.074	51.238	50.811	52.39	48.685		5.71578	5.67452	5.67915	5.66707	5.71121	5.60541
TGME49_225730	52.484	53.119	56.38	59.626	56.814	57.504		5.71381	5.73115	5.81711	5.89786	5.82817	5.8456
TGME49_249670	52.381	54.7	52.191	51.391	55.653	51.249		5.71098	5.77347	5.70572	5.68344	5.79839	5.67944
TGME49_263130	52.372	46.561	45.54	48.596	44.736	44.765		5.71071	5.54106	5.50908	5.60276	5.48336	5.48429
TGME49_246540	52.336	56.374	55.34	57.202	54.636	55.351		5.70972	5.81697	5.79025	5.83799	5.77178	5.79053
TGME49_211850	52.304	55.72	52.258	55.407	60.113	49.189		5.70886	5.80012	5.70757	5.79198	5.90961	5.62028
TGME49_251690	52.275	51.848	52.281	55.709	57.673	48.823		5.70804	5.69621	5.70822	5.79984	5.84982	5.60949
TGME49_228290	52.262	56.806	52.651	55.49	58.603	54.507		5.70769	5.82797	5.71839	5.79416	5.8729	5.76838
TGME49_207170	52.243	52.63	52.417	52.198	53.561	52.969		5.70715	5.71782	5.71197	5.70592	5.74312	5.72707
TGME49_319640	52.138	52.363	51.434	49.461	51.541	48.753		5.70427	5.71048	5.68465	5.62822	5.68765	5.60743
TGME49_305330	51.995	47.123	50.279	51.553	50.679	46.408		5.70029	5.55835	5.65188	5.68798	5.6633	5.53631
TGME49_321590	51.989	53.173	59.855	51.456	45.617	63.115		5.70014	5.73261	5.9034	5.68526	5.51151	5.97991
TGME49_203060	51.944	55.073	44.646	47.253	54.023	41.291		5.69887	5.78328	5.48047	5.56232	5.7555	5.36775
TGME49_461350	51.816	70.523	90.509	47.504	92.114	161.298		5.69534	6.14003	6.49998	5.56997	6.52535	7.33358
TGME49_221990	51.686	55.1	60.018	50.749	53.149	53.372		5.69171	5.78398	5.90733	5.66531	5.73196	5.73801
TGME49_237250	51.638	51.194	56.552	55.966	52.152	55.404		5.69037	5.67789	5.8215	5.80647	5.70465	5.79193
TGME49_235340	51.391	48.091	45.229	48.632	45.807	44.252		5.68344	5.5877	5.49917	5.60383	5.51751	5.46768
TGME49_243465	51.383	42.801	47.425	56.477	52.604	42.382		5.68322	5.41957	5.56759	5.8196	5.71711	5.40537
TGME49_306930	51.359	50.996	53.784	49.669	50.903	53.584		5.68256	5.67231	5.74912	5.63427	5.66968	5.74372
TGME49_240690	51.279	54.217	46.858	49.484	54.87	49.604		5.68029	5.76067	5.55024	5.6289	5.77795	5.63239
TGME49_261540	51.194	61.574	45.784	47.842	51.045	44.599		5.6779	5.94425	5.51676	5.58022	5.6737	5.47894
TGME49_293310	51.141	61.181	55.809	58.66	61.885	50.506		5.6764	5.93502	5.80243	5.87429	5.95152	5.65838
TGME49_241010	51.13	57.301	55.689	54.179	55.341	57.35		5.67611	5.84048	5.79933	5.75966	5.79028	5.84171
TGME49_230820	51.061	49.887	50.044	50.944	50.961	47.462		5.67416	5.64059	5.64512	5.67085	5.67133	5.56869
TGME49_236960	51.03	54.298	55.95	53.243	51.432	57.448		5.67328	5.76282	5.80606	5.73452	5.6846	5.84419
TGME49_207400	51.025	49.722	46.171	51.644	46.859	46.62		5.67312	5.6358	5.52892	5.69053	5.55027	5.54288
TGME49_270830	50.974	52.646	50.082	53.184	47.762	50.188		5.67169	5.71825	5.64621	5.73291	5.57779	5.64928
TGME49_227580	50.941	43.7	52.567	49.216	43.121	49.608		5.67076	5.44957	5.71609	5.62107	5.43033	5.63251
TGME49_246485	50.894	51.123	49.787	50.773	44.861	44.655		5.66942	5.67589	5.63769	5.66598	5.48738	5.48074
TGME49_209890	50.855	49.616	51.636	49.684	48.01	48.821		5.66831	5.63275	5.6903	5.63472	5.58526	5.60943
TGME49_205670	50.85	50.502	53.054	51.609	49.187	52.444		5.66818	5.65826	5.72938	5.68955	5.62021	5.71271
TGME49_315930	50.833	54.004	50.637	55.179	55.451	55.137		5.66771	5.755	5.66212	5.78603	5.79313	5.78495
TGME49_201760	50.796	52.649	54.288	50.486	46.918	54.268		5.66665	5.71833	5.76255	5.65781	5.55207	5.76204
TGME49_210255	50.782	55.485	51.586	59.744	53.889	53.071		5.66625	5.79403	5.68892	5.90071	5.75191	5.72985
TGME49_239420	50.756	45.524	47.936	46.804	47.822	45.497		5.66551	5.50857	5.58303	5.54857	5.57962	5.5077
TGME49_248270	50.751	50.923	46.071	48.06	51.01	41.505		5.66535	5.67024	5.5258	5.58676	5.6727	5.37521
TGME49_253880	50.731	50.127	54.382	51.109	52.692	54.353		5.66481	5.64752	5.76506	5.67551	5.71951	5.7643
TGME49_300055	50.731	41.919	51.275	46.908	41.078	47.347		5.6648	5.38955	5.68018	5.55177	5.3603	5.56519
TGME49_241155	50.711	55.035	55.633	56.031	52.14	48.715		5.66422	5.78228	5.79786	5.80815	5.70432	5.6063
TGME49_212300	50.674	46.349	48.793	50.907	47.799	44.924		5.66318	5.53446	5.6086	5.66979	5.57892	5.4894
TGME49_289380	50.627	47.449	47.722	52.194	50.971	46.078		5.66184	5.56832	5.57659	5.70582	5.67161	5.52601
TGME49_216810	50.49	48.239	49.07	50.729	50.838	44.525		5.65791	5.59214	5.61678	5.66474	5.66785	5.47653
TGME49_248670	50.489	47.318	49.791	46.701	49.212	48.583		5.6579	5.56433	5.63782	5.54537	5.62092	5.60239
TGME49_293470	50.431	53.944	54.815	50.014	50.042	55.137		5.65623	5.75339	5.7765	5.64426	5.64507	5.78495
TGME49_310150	50.358	54.46	57.186	54.634	53.24	57.194		5.65415	5.76714	5.8376	5.77173	5.73443	5.8378
TGME49_229360	50.341	48.759	49.796	51.614	47.963	51.094		5.65367	5.60758	5.63796	5.6897	5.58385	5.67508
TGME49_240250	50.291	48.211	55.806	49.68	47.646	53.225		5.65223	5.59128	5.80235	5.63458	5.5743	5.73404
TGME49_239500	50.281	50.679	55.013	54.966	45.952	55.199		5.65193	5.66332	5.7817	5.78047	5.52207	5.78658
TGME49_323330	50.154	50.679	51.336	50.238	49.846	51.368		5.6483	5.66331	5.68191	5.6507	5.63941	5.68281
TGME49_213570	50.151	58.169	51.859	51.372	56.104	50.085		5.64821	5.86219	5.69653	5.6829	5.81004	5.64632
TGME49_299780	50.023	46.767	41.953	43.92	46.541	39.56		5.64452	5.54741	5.39069	5.45682	5.54044	5.30597
TGME49_206480	49.958	52.392	45.704	49.491	51.039	48.488		5.64264	5.71128	5.51423	5.6291	5.67353	5.59956
TGME49_238380	49.945	48.051	46.091	49.327	48.527	45.236		5.64226	5.5865	5.52642	5.62431	5.60071	5.4994
TGME49_305060	49.92	46.38	52.582	50.85	49.613	52.014		5.64155	5.53545	5.7165	5.66817	5.63266	5.70082
TGME49_249935	49.887	52.047	55.918	52.959	49.065	59.418		5.64061	5.70175	5.80525	5.7268	5.61663	5.89283
TGME49_228170	49.672	45.064	41.611	48.356	45.488	39.823		5.63437	5.49392	5.37891	5.59563	5.50742	5.31552
TGME49_203820	49.486	48.305	52.442	47.729	49.154	48.805		5.62893	5.5941	5.71266	5.57679	5.61923	5.60897
TGME49_259550	49.45	48.749	52.37	50.017	47.994	48.495		5.62791	5.60731	5.71067	5.64434	5.58478	5.59975
TGME49_203600	49.409	45.176	50.081	49.876	45.932	48.057		5.62671	5.49747	5.64618	5.64028	5.52142	5.58669
TGME49_248460	49.343	49.074	48.937	49.409	46.276	46.17		5.62476	5.61688	5.61285	5.62671	5.5322	5.52889
TGME49_263180	49.279	49.64	46.001	45.731	49.386	43.806		5.62291	5.63344	5.52358	5.51509	5.62604	5.45307
TGME49_301420	49.197	50.37	48.809	46.817	50.475	46.301		5.62051	5.6545	5.60908	5.54897	5.65751	5.53296
TGME49_232830	49.16	49.169	49.07	47.946	45.68	45.023		5.61943	5.61969	5.61677	5.58335	5.51348	5.49259
TGME49_311230	49.144	46.07	40.726	46.227	53.679	39.826		5.61895	5.52577	5.34786	5.53068	5.74627	5.31565
TGME49_225050	49.141	51.931	48.577	52.072	52.788	47.542		5.61885	5.69852	5.60221	5.70244	5.72215	5.57112
TGME49_280670	49.141	46.714	47.674	46.308	49.262	46.499		5.61885	5.54578	5.57514	5.5332	5.62239	5.53914
TGME49_254606	49.113	58.442	49.221	51.469	57.986	56.27		5.61803	5.86893	5.62119	5.68563	5.85762	5.81429
TGME49_310070	48.933	49.416	50.862	51.772	50.264	49.254		5.61272	5.62691	5.66852	5.69409	5.65144	5.62218
TGME49_232750	48.777	47.794	47.842	45.35	47.473	44.679		5.60814	5.57875	5.58022	5.50303	5.56903	5.48153
TGME49_229280	48.747	49.129	44.109	51.307	52.279	45.596		5.60724	5.6185	5.46301	5.68108	5.70817	5.51084
TGME49_261970	48.642	46.501	46.253	43.876	47.562	41.572		5.60413	5.5392	5.53146	5.45536	5.57175	5.37754
TGME49_288630	48.543	51.17	48.539	54.931	49.956	49.366		5.6012	5.67722	5.60106	5.77956	5.64259	5.62546
TGME49_216450	48.427	47.384	53.785	54.636	48.754	52.979		5.59773	5.56632	5.74913	5.77179	5.60744	5.72736
TGME49_236540	48.381	46.812	44.286	49.081	47.831	42.944		5.59637	5.54882	5.46878	5.61711	5.57988	5.4244
TGME49_273930	48.37	51.73	49.797	48.728	49.627	47.441		5.59604	5.69294	5.63798	5.60666	5.63306	5.56805
TGME49_222850	48.298	55.53	51.324	54.318	50.247	50.664		5.59389	5.7952	5.68157	5.76335	5.65096	5.66289
TGME49_206340	48.195	48.623	46.528	51.49	48.966	47.339		5.5908	5.60356	5.54003	5.68623	5.6137	5.56495
TGME49_310750	48.058	46.065	52.341	48.081	51.964	51.606		5.58671	5.52561	5.70987	5.58739	5.69945	5.68948
TGME49_300048	48.057	44.766	49.003	43.691	43.808	44.248		5.58668	5.48434	5.61481	5.44927	5.45311	5.46752
TGME49_207820	48.039	42.313	49.65	45.114	46.667	46.906		5.58614	5.40305	5.63373	5.49551	5.54434	5.5517
TGME49_280710	47.997	47.543	45.077	46.25	44.896	45.622		5.58488	5.57115	5.49433	5.53138	5.48852	5.51166
TGME49_209700	47.872	52.27	54.018	49.919	41.236	52.916		5.58112	5.7079	5.75536	5.64152	5.36585	5.72564
TGME49_248880	47.811	43.643	54.722	50.399	45.994	56.028		5.57927	5.44766	5.77406	5.65533	5.52337	5.80807
TGME49_290005	47.802	49.165	50.317	50.238	49.728	52.097		5.57901	5.61955	5.65298	5.65071	5.63599	5.70312
TGME49_266890	47.709	45.723	48.593	44.353	48.839	45.184		5.57619	5.51483	5.60266	5.47096	5.60995	5.49774
TGME49_225940	47.681	48.013	46.429	46.976	44.866	47.448		5.57536	5.58534	5.53697	5.55386	5.48756	5.56827
TGME49_211250	47.679	44.714	48.423	47.222	43.838	48.914		5.57528	5.48266	5.59762	5.56137	5.45412	5.61218
TGME49_249425	47.675	48.541	39.722	46.046	48.452	39.888		5.57515	5.60114	5.31187	5.525	5.59849	5.3179
TGME49_216770	47.574	51.758	52.476	55.674	50.809	48.577		5.57212	5.6937	5.71357	5.79893	5.66701	5.60221
TGME49_315220	47.571	44.084	52.704	49.478	45.592	49.774		5.57202	5.46218	5.71983	5.62871	5.51072	5.63731
TGME49_232720	47.539	46.974	52.836	52.585	49.534	49.483		5.57103	5.5538	5.72345	5.71659	5.63034	5.62885
TGME49_216730	47.526	47.021	45.365	47.27	45.812	44.716		5.57066	5.55523	5.5035	5.56285	5.51767	5.48271
TGME49_237170	47.369	56.222	53.442	40.646	48.76	44.82		5.56586	5.81306	5.73991	5.34503	5.60763	5.48607
TGME49_245640	47.328	47.908	48.217	45.468	46.378	45.704		5.56462	5.58219	5.59148	5.50679	5.53536	5.51425
TGME49_211720	47.325	43.26	44.986	45.354	50.274	45.894		5.56452	5.43498	5.49139	5.50317	5.65175	5.52023
TGME49_244110	47.175	48.825	45.171	49.065	48.687	46.548		5.55996	5.60954	5.49734	5.61661	5.60547	5.54064
TGME49_205180	47.156	50.261	46.958	47.028	49.022	46.775		5.55937	5.65136	5.5533	5.55546	5.61535	5.54767
TGME49_218730	47.155	44.959	48.417	48.549	48.525	44.694		5.55935	5.49054	5.59744	5.60136	5.60065	5.48201
TGME49_232600	47.128	41.802	53.508	47.999	48.8	50.872		5.55851	5.3855	5.74169	5.58493	5.60881	5.6688
TGME49_205650	47.089	42.726	49.595	47.145	45.233	47.093		5.55732	5.41706	5.63212	5.55903	5.49929	5.55745
TGME49_280375	46.947	43.251	43.133	41.76	42.577	38.036		5.55295	5.43467	5.43071	5.38407	5.41199	5.24928
TGME49_237090	46.937	39.933	50.512	47.351	42.167	45.386		5.55264	5.3195	5.65854	5.56531	5.39803	5.50418
TGME49_271030	46.759	48.182	46.843	45.864	51.368	44.08		5.54716	5.59043	5.54975	5.51931	5.68279	5.46206
TGME49_225690	46.739	44.223	43.827	44.156	47.455	40.324		5.54654	5.46673	5.45374	5.46455	5.56847	5.33358
TGME49_240560	46.697	48.123	44.288	45.453	46.315	43.401		5.54524	5.58866	5.46886	5.5063	5.53342	5.43966
TGME49_315950	46.683	45.591	41.563	44.53	49.949	38.367		5.54484	5.51068	5.37722	5.47672	5.64239	5.26179
TGME49_245540	46.674	43.429	47.433	48.459	45.289	48.3		5.54453	5.44057	5.56781	5.59869	5.50109	5.59395
TGME49_233470	46.672	43.13	47.988	47.299	43.119	48.018		5.54448	5.43063	5.5846	5.56375	5.43024	5.5855
TGME49_263530	46.642	48.633	49.472	50.663	51.703	53.215		5.54356	5.60386	5.62855	5.66285	5.69217	5.73377
TGME49_289830	46.545	47.432	43.387	46.495	46.529	44.781		5.54056	5.56778	5.4392	5.53902	5.54006	5.48481
TGME49_262480	46.522	46.446	45.399	46.584	46.035	49.928		5.53984	5.53748	5.50458	5.54175	5.52467	5.64177
TGME49_268178	46.509	38.099	42.311	38.187	39.517	39.787		5.53944	5.25169	5.40297	5.25502	5.30442	5.31423
TGME49_243950	46.159	46.574	44.552	47.956	46.476	45.485		5.52854	5.54145	5.47741	5.58364	5.53842	5.5073
TGME49_294670	46.072	50.686	44.068	46.546	50.067	48.92		5.52581	5.66351	5.46165	5.54059	5.64579	5.61237
TGME49_251470	46.043	40.895	40.943	46.518	45.435	44.907		5.52492	5.35386	5.35554	5.53971	5.50573	5.48888
TGME49_304740	46.024	42.699	36.779	44.661	44.19	37.56		5.52431	5.41614	5.20081	5.48094	5.46564	5.23112
TGME49_214350	45.974	53.092	51.086	49.291	52.165	49.569		5.52276	5.73042	5.67485	5.62326	5.70501	5.63137
TGME49_273460	45.916	45.602	43.732	46.418	46.597	42.144		5.52092	5.51104	5.45062	5.5366	5.54216	5.39725
TGME49_253100	45.898	46.821	45.255	45.423	50.98	45.302		5.52036	5.54908	5.5	5.50536	5.67185	5.50152
TGME49_205690	45.826	49.17	47.402	43.729	45.446	47.061		5.51811	5.61971	5.56687	5.45052	5.50607	5.55647
TGME49_310390	45.819	41.532	44.806	41.234	41.517	42.672		5.51787	5.37614	5.48563	5.36577	5.37563	5.41523
TGME49_237560	45.81	47.443	46.491	48.51	45.522	49.448		5.5176	5.56813	5.53887	5.60022	5.50851	5.62784
TGME49_205490	45.762	44.086	43.796	45.072	45.664	45.413		5.51608	5.46225	5.45273	5.49417	5.51298	5.50503
TGME49_246340	45.626	46.343	40.599	44.907	46.701	40.274		5.51177	5.53426	5.34337	5.48886	5.54538	5.33179
TGME49_265420	45.59	49.076	45.328	44.427	44.602	46.216		5.51065	5.61696	5.50231	5.47338	5.47902	5.53032
TGME49_290980	45.414	39.552	42.092	45.515	41.789	39.728		5.50505	5.30568	5.39548	5.50827	5.38505	5.3121
TGME49_249180	45.327	71.76	143.118	47.854	71.484	140.664		5.50229	6.16511	7.16106	5.58057	6.15955	7.13611
TGME49_289720	45.313	42.53	51.084	47.296	47.673	48.837		5.50186	5.41042	5.67481	5.56365	5.5751	5.60989
TGME49_315770	45.261	43.821	52.585	43.946	44.437	50.758		5.5002	5.45356	5.71659	5.45765	5.47369	5.66556
TGME49_295620	45.231	41.964	49.687	43.399	43.219	46.546		5.49925	5.39107	5.63479	5.43958	5.43359	5.54058
TGME49_269730	45.23	39.624	47.648	43.862	39.976	45.389		5.4992	5.3083	5.57436	5.45489	5.32107	5.50428
TGME49_310240	45.195	49.184	50.161	46.347	48.85	47.787		5.49809	5.62012	5.64851	5.53439	5.61027	5.57854
TGME49_218960	45.157	41.664	44.347	40.921	47.903	41.051		5.49687	5.38072	5.47078	5.35478	5.58204	5.35933
TGME49_224020	45.127	43.362	44.95	42.373	40.11	43.427		5.49591	5.43837	5.49026	5.40509	5.32589	5.44053
TGME49_261710	45.084	40.015	42.472	41.828	41.648	46.627		5.49455	5.32248	5.40845	5.38638	5.38019	5.54308
TGME49_315470	45.012	44.28	45.61	44.508	43.417	44.234		5.49224	5.46859	5.51127	5.47598	5.44019	5.46707
TGME49_310360	44.983	45.857	47.802	48.846	50.511	46.114		5.49132	5.51907	5.57899	5.61016	5.65853	5.52714
TGME49_317720	44.972	43.441	42.326	44.475	44.833	41.835		5.49096	5.44099	5.40346	5.47493	5.48649	5.38665
TGME49_289800	44.961	39.732	42.105	41.957	46.694	44.776		5.49062	5.31224	5.39591	5.39085	5.54518	5.48466
TGME49_309160	44.951	47.64	45.75	43.124	51.939	42.71		5.49027	5.57411	5.5157	5.43042	5.69874	5.41651
TGME49_269920	44.945	41.457	48.443	44.423	42.657	45.401		5.49009	5.37353	5.59821	5.47324	5.41471	5.50464
TGME49_310440	44.941	47.007	44.986	48.388	44.009	44.012		5.48996	5.55482	5.49141	5.59657	5.45973	5.45981
TGME49_262040	44.915	48.524	44.477	49.901	49.195	45.81		5.48912	5.60063	5.475	5.64098	5.62043	5.51759
TGME49_315510	44.783	46.733	46.527	44.765	46.09	47.339		5.48486	5.54638	5.53998	5.48431	5.52638	5.56496
TGME49_271610	44.707	45.65	41.775	43.678	44.525	40.608		5.48244	5.51254	5.38455	5.44882	5.47655	5.34368
TGME49_219520	44.705	48.099	41.273	47.57	48.14	42.251		5.48238	5.58794	5.36711	5.57197	5.58916	5.4009
TGME49_215425	44.668	44.58	41.147	44.013	48.377	43.148		5.48117	5.47833	5.36271	5.45985	5.59625	5.43121
TGME49_285510	44.666	45.083	44.707	49.831	47.244	46.084		5.48111	5.49452	5.48242	5.63898	5.56205	5.52619
TGME49_292920	44.649	42.659	42.842	44.269	40.707	43.803		5.48055	5.41477	5.42095	5.46821	5.34721	5.45297
TGME49_301890	44.616	39.698	43.489	45.32	38.018	44.836		5.47948	5.311	5.44259	5.50209	5.2486	5.48658
TGME49_231180	44.61	44.132	45.447	43.16	44.463	43.954		5.47931	5.46375	5.50611	5.43161	5.47452	5.45792
TGME49_224000	44.525	42.206	40.139	42.321	45.486	41.55		5.47655	5.39937	5.32695	5.40331	5.50735	5.37679
TGME49_240630	44.43	48.659	54.264	49.259	45.582	51.457		5.47346	5.60462	5.76192	5.62232	5.5104	5.6853
TGME49_313273	44.362	42.625	40.169	41.623	44.162	44.32		5.47126	5.41364	5.32801	5.37932	5.46475	5.46988
TGME49_219800	44.137	42.053	38.998	40.7	42.402	38.44		5.46391	5.39415	5.28532	5.34696	5.40605	5.26453
TGME49_310180	44.124	44.21	40.931	46.167	43.529	46.153		5.46348	5.46629	5.35511	5.5288	5.44392	5.52836
TGME49_319850	43.931	41.918	41.751	46.785	44.859	41.491		5.45717	5.38948	5.38374	5.54796	5.48731	5.37474
TGME49_240960	43.746	51.375	47.309	40.949	52.483	47.339		5.45108	5.68298	5.56405	5.35577	5.71377	5.56495
TGME49_204370	43.74	44.897	46.41	46.667	42.263	49.162		5.45088	5.48854	5.53637	5.54433	5.40132	5.61946
TGME49_242570	43.704	42.55	41.584	41.198	40.671	42.433		5.44971	5.4111	5.37795	5.36449	5.34593	5.4071
TGME49_278050	43.652	46.047	44.34	45.787	44.537	46.152		5.44798	5.52504	5.47055	5.51686	5.47692	5.52833
TGME49_295105	43.632	19.723	41.609	30.479	32.753	17.07		5.44732	4.30182	5.37882	4.92976	5.03354	4.0934
TGME49_231070	43.452	44.409	47.278	40.561	47.232	45.398		5.44136	5.47277	5.56309	5.34203	5.5617	5.50457
TGME49_259660	43.407	47.434	45.562	46.26	46.658	46.925		5.43986	5.56786	5.50977	5.53169	5.54404	5.55228
TGME49_242000	43.33	49.241	46.232	44.016	47.996	45.413		5.43728	5.62179	5.53081	5.45995	5.58484	5.50502
TGME49_230190	43.311	43.042	42.943	44.368	45.736	43.393		5.43666	5.42767	5.42437	5.47146	5.51527	5.43938
TGME49_290600	43.168	44.329	47.132	48.924	47.393	46.721		5.43188	5.47017	5.55864	5.61247	5.56659	5.54601
TGME49_264770	43.136	44.357	43.602	43.839	44.401	43.512		5.43081	5.4711	5.44632	5.45415	5.47252	5.44335
TGME49_255410	43.035	42.404	44.672	43.993	42.197	45.23		5.42743	5.40613	5.48128	5.4592	5.39905	5.4992
TGME49_229220	42.899	42.029	45.601	47.293	41.757	47.508		5.42286	5.39332	5.511	5.56355	5.38394	5.57009
TGME49_240570	42.836	43.281	42.944	40.988	40.025	41.471		5.42075	5.43566	5.42437	5.35711	5.32284	5.37404
TGME49_314820	42.761	43.957	43.467	46.252	43.278	51.759		5.41822	5.45801	5.44184	5.53144	5.43557	5.69373
TGME49_314790	42.741	48.877	40.492	46.386	46.948	41.509		5.41756	5.61108	5.33957	5.53561	5.553	5.37534
TGME49_321620	42.552	42.245	45.405	43.208	42.183	43.516		5.41116	5.40072	5.50477	5.43322	5.39859	5.44349
TGME49_257350	42.305	41.475	40.482	42.042	42.524	39.517		5.40274	5.37419	5.3392	5.39377	5.41022	5.3044
TGME49_283850	42.274	44.54	41.267	43.954	44.396	39.726		5.40169	5.47703	5.36692	5.45791	5.47235	5.31202
TGME49_218780	42.231	47.414	47.425	44.157	43.124	46.321		5.40023	5.56725	5.56757	5.46457	5.43041	5.53361
TGME49_299970	42.216	43.124	40.751	42.439	42.296	42.007		5.39973	5.43043	5.34878	5.40732	5.40245	5.39257
TGME49_297120	42.209	40.99	48.556	40.992	41.18	47.688		5.39947	5.35719	5.60157	5.35727	5.36387	5.57557
TGME49_277740	42.206	40.373	39.483	39.676	44.362	39.548		5.39936	5.33532	5.30315	5.3102	5.47126	5.30554
TGME49_229500	42.202	36.715	40.954	40.597	43.502	40.789		5.39924	5.19828	5.35595	5.3433	5.443	5.35012
TGME49_301400	42.163	39.895	38.357	38.229	44.242	35.994		5.39791	5.31814	5.26141	5.2566	5.46736	5.16968
TGME49_267080	42.113	45.45	42.546	44.493	43.115	42.924		5.39619	5.50621	5.41096	5.47551	5.43012	5.4237
TGME49_287210	42.111	42.929	44.179	44.374	41.847	45.123		5.39614	5.42389	5.46529	5.47163	5.38705	5.4958
TGME49_208550	41.975	43.989	41.212	45.539	44.446	37.748		5.39144	5.45907	5.36499	5.50904	5.47398	5.23833
TGME49_248810	41.865	47.211	46.095	40.476	48.532	47.654		5.38766	5.56106	5.52653	5.339	5.60086	5.57454
TGME49_226000	41.825	41.855	43.696	43.299	45.861	40.5		5.3863	5.38733	5.44943	5.43627	5.5192	5.33984
TGME49_296015	41.82	40.742	48.961	47.319	37.543	46.461		5.38612	5.34844	5.61357	5.56434	5.23047	5.53795
TGME49_202510	41.817	41.126	44.169	38.981	39.739	44.89		5.38601	5.36198	5.46495	5.2847	5.31249	5.48831
TGME49_314500	41.725	38.53	35.264	39.092	40.963	35.393		5.38286	5.26792	5.14014	5.28881	5.35626	5.14541
TGME49_285980	41.676	41.803	43.76	39.973	39.011	40.935		5.38114	5.38554	5.45153	5.32094	5.28582	5.35527
TGME49_261010	41.661	46.555	43.482	41.914	44.175	42.535		5.38064	5.54085	5.44235	5.38935	5.46517	5.41057
TGME49_215520	41.565	38.5	39.105	39.23	37.626	38.299		5.37731	5.26679	5.28929	5.29388	5.23364	5.25923
TGME49_250115	41.489	42.263	32.359	39.509	41.258	31.946		5.37467	5.40132	5.01611	5.3041	5.36661	4.99756
TGME49_214540	41.48	50.104	52.738	43.048	46.294	48.827		5.37435	5.64684	5.72078	5.42787	5.53274	5.60961
TGME49_227960	41.477	42.909	45.264	45.565	42.074	44.631		5.37423	5.42322	5.50029	5.50985	5.39486	5.47998
TGME49_225540	41.458	34.742	34.905	38.488	34.571	32.907		5.37357	5.11859	5.12535	5.26635	5.11149	5.0403
TGME49_246560	41.44	41.738	39.362	41.894	40.565	39.893		5.37295	5.38329	5.29874	5.38869	5.34216	5.31805
TGME49_253130	41.39	35.254	44.293	39.699	37.581	43.088		5.37119	5.13971	5.469	5.31104	5.23193	5.42922
TGME49_213800	41.367	42.367	40.982	40.807	43.686	38.281		5.3704	5.40488	5.35692	5.35073	5.44909	5.25855
TGME49_311890	41.361	41.412	41.328	43.074	41.163	45.908		5.3702	5.37197	5.36904	5.42875	5.36327	5.52067
TGME49_277685	41.332	45.06	45.633	41.9	42.753	48.353		5.36918	5.49376	5.512	5.38886	5.41794	5.59552
TGME49_267580	41.3	36.813	34.895	35.762	40.218	28.659		5.36805	5.20216	5.12496	5.16035	5.32977	4.84094
TGME49_219310	41.259	42.242	38.806	39.387	44.473	38.066		5.36662	5.40059	5.2782	5.29965	5.47486	5.25043
TGME49_202860	41.215	41.532	41.85	42.953	41.035	42.292		5.36509	5.37615	5.38716	5.4247	5.35877	5.40233
TGME49_304500	41.183	34.624	36.055	38.888	32.786	34.833		5.36399	5.1137	5.17213	5.28125	5.035	5.1224
TGME49_213730	41.18	45.764	36.905	44.459	43.699	42.592		5.36387	5.51614	5.20573	5.4744	5.44951	5.41252
TGME49_313010	41.126	40.512	40.164	39.824	41.818	38.977		5.36198	5.34029	5.32783	5.31557	5.38604	5.28453
TGME49_260540	40.979	38.711	33.021	39.936	40.284	34.658		5.35683	5.27467	5.04533	5.31961	5.33212	5.11514
TGME49_266900	40.904	36.995	44.024	40.268	33.95	47.659		5.35416	5.20925	5.46023	5.33157	5.08533	5.57466
TGME49_216410	40.86	44.709	34.249	41.845	38.838	39.929		5.3526	5.48248	5.098	5.38699	5.27938	5.31937
TGME49_242380	40.819	41.634	38.762	39.364	40.058	41.021		5.35118	5.37967	5.27657	5.29881	5.32401	5.35829
TGME49_223660	40.778	40.32	43.776	40.297	38.502	42.761		5.34971	5.33341	5.45205	5.33262	5.26687	5.41822
TGME49_279380	40.649	39.583	39.626	41.393	40.468	40.031		5.34515	5.30679	5.30837	5.37131	5.33872	5.32304
TGME49_265510	40.636	46.496	42.447	43.916	47.753	41.304		5.34468	5.53902	5.40758	5.45668	5.57751	5.36821
TGME49_205380	40.634	37.785	41.132	43.237	39.131	39.901		5.34461	5.23973	5.36219	5.4342	5.29023	5.31836
TGME49_226290	40.58	46.266	39.597	41.155	44.876	41.913		5.34271	5.53188	5.3073	5.36298	5.48789	5.38933
TGME49_225490	40.477	35.24	40.029	39.721	38.848	39.016		5.33903	5.13913	5.32297	5.31183	5.27977	5.28599
TGME49_275650	40.446	47.526	33.222	39.842	52.533	38.365		5.33793	5.57065	5.05408	5.31623	5.71515	5.2617
TGME49_273320	40.395	36.704	33.387	37.88	37.234	33.911		5.33612	5.19787	5.06122	5.24335	5.21856	5.08367
TGME49_305080	40.341	38.824	37.566	39.41	37.618	34.457		5.33419	5.27889	5.23134	5.30051	5.23334	5.10671
TGME49_207680	40.287	40.286	38.845	38.504	41.272	43.613		5.33223	5.33219	5.27966	5.26692	5.3671	5.44668
TGME49_202940	40.203	37.748	42.244	41.348	39.146	41.666		5.32923	5.23832	5.40068	5.36975	5.2908	5.3808
TGME49_305270	40.172	41.086	41.544	40.493	42.883	42.093		5.32813	5.36056	5.37658	5.33962	5.42234	5.3955
TGME49_289540	40.116	37.803	33.302	37.036	39.595	33.723		5.32611	5.24041	5.05753	5.21084	5.30725	5.07565
TGME49_235970	40.053	42.945	36.733	41.034	41.455	35.164		5.32382	5.42442	5.199	5.35875	5.37348	5.13603
TGME49_315780	39.969	39.922	38.656	39.668	36.005	40.778		5.32082	5.3191	5.2726	5.3099	5.17013	5.34972
TGME49_290030	39.959	43.294	40.339	42.94	44.179	42.614		5.32043	5.4361	5.3341	5.42426	5.46529	5.41324
TGME49_288030	39.888	43.279	45.236	40.771	37.961	39.532		5.31788	5.4356	5.49939	5.34948	5.24643	5.30496
TGME49_260600	39.816	34.618	34.532	39.036	38.119	32.826		5.31528	5.11343	5.10986	5.28672	5.25244	5.03676
TGME49_201810	39.784	36.641	43.068	39.738	41.799	39.161		5.31413	5.19539	5.42856	5.31246	5.38541	5.29135
TGME49_228980	39.778	36.582	39.378	38.885	45.228	41.774		5.31389	5.19307	5.29931	5.28114	5.49915	5.38454
TGME49_230070	39.699	41.498	40.42	41.869	41.15	35.448		5.31104	5.37497	5.33701	5.38779	5.36282	5.14765
TGME49_255245	39.684	40.378	38.862	45.234	48.577	39.91		5.3105	5.33551	5.28031	5.49934	5.60221	5.31868
TGME49_293900	39.671	37.125	36.691	37.697	37.787	36.711		5.31001	5.21433	5.19737	5.23639	5.2398	5.19813
TGME49_271960	39.661	42.368	43.043	41.495	40.581	43.415		5.30964	5.40489	5.4277	5.37487	5.34274	5.44012
TGME49_233230	39.659	42.891	39.358	40.905	41.766	39.474		5.30957	5.42262	5.29857	5.35419	5.38427	5.30282
TGME49_227290	39.644	38.097	37.69	40.585	39.015	38.203		5.30903	5.25159	5.23612	5.34287	5.28594	5.25563
TGME49_244700	39.641	39.792	36.459	38.235	44.175	35.643		5.30891	5.31439	5.18821	5.25681	5.46516	5.15553
TGME49_226550	39.64	43.202	42.122	44.501	38.963	39.65		5.30889	5.43303	5.39649	5.47578	5.28405	5.30925
TGME49_271270	39.625	41.545	43.337	39.46	41.603	41.701		5.30835	5.3766	5.43752	5.30232	5.37863	5.38201
TGME49_312640	39.52	41.685	41.204	39.054	41.557	40.114		5.3045	5.38144	5.3647	5.28741	5.37701	5.32603
TGME49_219810	39.485	43.049	37.339	39.675	40.036	36.932		5.30324	5.42792	5.2226	5.31017	5.32323	5.20678
TGME49_226730	39.478	40.215	38.182	38.541	40.817	33.331		5.30297	5.32965	5.25484	5.26833	5.3511	5.05879
TGME49_270880	39.448	36.399	36.877	39.955	39.049	35.367		5.3019	5.18583	5.20463	5.32032	5.28721	5.14433
TGME49_286650	39.448	37.382	39.331	38.392	36.874	38.077		5.30188	5.22427	5.2976	5.26275	5.20453	5.25083
TGME49_269438	39.39	41.89	39.762	38.8	40.568	41.666		5.29974	5.38852	5.31333	5.27798	5.34228	5.3808
TGME49_285710	39.359	38.336	42.323	42.378	37.671	41.2		5.29862	5.26061	5.40337	5.40524	5.23537	5.36456
TGME49_209170	39.323	37.185	37.483	41.154	37.093	41.758		5.2973	5.21665	5.22816	5.36297	5.21308	5.38397
TGME49_221675	39.191	40.011	40.768	36.436	44.116	37.705		5.29244	5.32233	5.34935	5.18729	5.46322	5.23668
TGME49_280518	39.137	39.127	37.536	38.557	38.748	35.828		5.29046	5.2901	5.2302	5.26891	5.27606	5.16301
TGME49_249010	39.127	43.132	43.625	40.487	41.417	38.143		5.29011	5.43069	5.44708	5.33937	5.37215	5.25333
TGME49_203030	39.11	39.999	37.189	38.419	40.643	36.494		5.28946	5.32191	5.2168	5.26376	5.34495	5.1896
TGME49_239490	39.054	39.45	39.62	41.763	40.157	37.372		5.28739	5.30197	5.30814	5.38415	5.32757	5.22388
TGME49_315290	38.971	37.733	34.562	37.028	40.286	33.231		5.28433	5.23777	5.1111	5.21055	5.33221	5.05447
TGME49_307020	38.953	42.557	36.036	36.876	34.156	36.174		5.28366	5.41133	5.17136	5.20462	5.09409	5.1769
TGME49_220500	38.909	39.381	37.53	39.037	39.876	37.767		5.28204	5.29941	5.22997	5.28676	5.31744	5.23907
TGME49_293580	38.894	40.595	39.047	40.917	40.05	40.793		5.28149	5.34325	5.28714	5.35464	5.32373	5.35025
TGME49_232340	38.826	36.505	34.939	40.519	38.381	31.168		5.27894	5.19002	5.12677	5.34052	5.26231	4.96199
TGME49_241310	38.798	36.141	39.406	40.005	39.77	44.035		5.27793	5.17558	5.30034	5.3221	5.3136	5.46059
TGME49_243910	38.779	38.447	41.123	42.506	39.331	42.377		5.27719	5.26479	5.36189	5.40959	5.29759	5.40521
TGME49_459740	38.727	39.197	54.156	30.952	65.964	103.539		5.27528	5.29269	5.75904	4.95194	6.04361	6.69403
TGME49_254603	38.71	36.03	39.351	37.636	36.871	42.975		5.27464	5.17114	5.29831	5.23405	5.20442	5.42543
TGME49_254600	38.703	41.489	36.581	31.98	41.622	36.899		5.27438	5.37466	5.19303	4.99908	5.37927	5.20551
TGME49_320740	38.7	41.055	50.778	38.196	39.611	52.392		5.27424	5.35949	5.66614	5.25535	5.30782	5.71127
TGME49_275670	38.695	37.866	38.406	37.321	38.881	37.045		5.27409	5.24283	5.26326	5.2219	5.28098	5.21122
TGME49_323110	38.552	39.524	36.614	35.868	37.521	36.44		5.26872	5.30467	5.19432	5.16463	5.22964	5.18745
TGME49_238950	38.542	34.022	40.411	38.211	35.735	39.216		5.26836	5.08837	5.33668	5.25592	5.15928	5.29336
TGME49_216820	38.503	37.217	35.51	36.845	35.757	31.691		5.26692	5.21788	5.15015	5.20339	5.16016	4.98601
TGME49_242290	38.435	39.282	42.271	38.916	39.72	41.47		5.26436	5.2958	5.4016	5.28229	5.31179	5.374
TGME49_311260	38.36	37.025	37.822	39.064	35.044	41.608		5.26152	5.21044	5.24115	5.28776	5.13109	5.37879
TGME49_277680	38.3	38.3	39.773	38.37	37.381	38.265		5.25928	5.25926	5.31372	5.26192	5.22425	5.25795
TGME49_211015	38.291	42.151	44.373	41.12	42.226	42.252		5.25894	5.39751	5.47161	5.36178	5.40006	5.40096
TGME49_231990	38.228	35.53	36.31	38.645	37.925	39.713		5.25656	5.15097	5.18231	5.2722	5.2451	5.31154
TGME49_308810	38.224	34.882	37.838	36.568	37.93	38.573		5.25642	5.12441	5.24175	5.19249	5.24527	5.26951
TGME49_206695	38.171	36.144	35.815	38.797	37.801	35.664		5.2544	5.1757	5.1625	5.27788	5.24036	5.15641
TGME49_313180	38.162	36.642	38.705	38.629	37.112	35.318		5.25405	5.19541	5.27445	5.27163	5.2138	5.14233
TGME49_262920	38.149	35.81	37.656	38.333	38.118	36.74		5.25359	5.1623	5.23483	5.2605	5.25239	5.19927
TGME49_312950	38.072	35.378	48.103	42.585	33.266	49.297		5.25066	5.14479	5.58807	5.41226	5.05598	5.62342
TGME49_290150	38.07	35.612	40.88	38.101	38.757	43.741		5.25057	5.15428	5.35334	5.25177	5.27639	5.45093
TGME49_283510	37.98	7.266	6.163	36.782	6.333	6.547		5.24719	2.86112	2.6236	5.20092	2.6629	2.71086
TGME49_208718	37.909	39.894	31.607	38.862	40.959	34.325		5.24445	5.31809	4.98217	5.2803	5.35611	5.1012
TGME49_318380	37.9	35.023	34.612	36.183	39.428	35.852		5.24412	5.13023	5.11321	5.17725	5.30116	5.164
TGME49_243600	37.838	33.547	34.717	36.944	31.897	35.379		5.24175	5.06813	5.11758	5.20729	4.99536	5.14484
TGME49_200270	37.805	32.496	40.689	36.616	32.953	36.866		5.24051	5.02219	5.34655	5.1944	5.04235	5.20421
TGME49_266750	37.723	37.257	38.37	37.21	37.748	37.929		5.23736	5.21944	5.2619	5.2176	5.23834	5.24523
TGME49_309600	37.72	37.064	36.483	39.199	38.952	36.115		5.23724	5.21193	5.18915	5.29274	5.28363	5.17451
TGME49_202390	37.717	41.516	38.025	34.774	40.771	37.989		5.23714	5.37559	5.24887	5.11995	5.34948	5.24752
TGME49_207950	37.707	35.756	35.41	36.292	37.035	36.638		5.23675	5.16012	5.14609	5.18158	5.21082	5.19526
TGME49_226260	37.645	40.99	37.143	38.606	39.611	34.755		5.2344	5.3572	5.21501	5.27076	5.30784	5.11914
TGME49_254880	37.639	35.25	41.755	40.152	35.152	40.197		5.23415	5.13956	5.38386	5.32741	5.13555	5.32902
TGME49_244380	37.631	36.513	36.382	37.379	37.752	35.519		5.23386	5.19036	5.18516	5.22415	5.23848	5.15051
TGME49_205440	37.616	37.895	36.232	38.797	37.747	39.293		5.23326	5.24392	5.17919	5.27788	5.23829	5.2962
TGME49_228190	37.573	39.941	38.871	39.834	42.351	38.179		5.23163	5.31981	5.28063	5.31594	5.40432	5.25471
TGME49_257040	37.543	37.34	38.444	36.558	37.017	39.749		5.23047	5.22267	5.26468	5.19211	5.21011	5.31284
TGME49_459840	37.534	36.866	51.026	28.185	58.205	100.035		5.23014	5.20424	5.67317	4.81688	5.86306	6.64437
TGME49_215160	37.525	35.24	37.583	37.675	38.209	35.702		5.22976	5.13913	5.232	5.23553	5.25585	5.15794
TGME49_243930	37.477	38.204	32.276	33.948	39.633	31.551		5.22792	5.25564	5.0124	5.08527	5.30862	4.97961
TGME49_293260	37.317	37.338	35.93	35.091	39.588	30.846		5.22176	5.22255	5.16713	5.13304	5.30701	4.94699
TGME49_269450	37.31	32.118	33.434	30.438	35.394	32.143		5.22149	5.00532	5.06326	4.92779	5.14543	5.00644
TGME49_268176	37.249	33.298	34.053	32.506	32.465	32.781		5.21913	5.05736	5.0897	5.02265	5.02081	5.03481
TGME49_228360	37.232	37.196	38.234	36.284	36.415	38.35		5.21848	5.21708	5.25678	5.18126	5.18647	5.26114
TGME49_323310	37.216	62.622	32.149	36.062	59.552	29.658		5.21786	5.9686	5.00671	5.1724	5.89607	4.89035
TGME49_458300	37.172	35.954	54.893	30.408	59.161	99.764		5.21614	5.16807	5.77855	4.92636	5.88657	6.64044
TGME49_238110	37.145	38.594	43.176	42.538	40.751	42.698		5.2151	5.27031	5.43215	5.41069	5.34875	5.41611
TGME49_240460	37.093	35.494	37.26	38.636	34.448	40.751		5.21307	5.14949	5.21955	5.27188	5.10636	5.34878
TGME49_277230	37.077	36.296	40.101	31.824	40.642	30.251		5.21246	5.18172	5.32555	4.99203	5.3449	4.91889
TGME49_270800	37.072	37.017	36.35	39.313	41.83	30.419		5.21227	5.21012	5.18388	5.29693	5.38647	4.92691
TGME49_300060	37.038	38.948	38.285	36.954	39.753	37.048		5.21095	5.28349	5.25872	5.20766	5.31299	5.21132
TGME49_271450	36.957	36.088	36.79	41.181	36.869	42.034		5.20777	5.17343	5.20125	5.36392	5.20434	5.39349
TGME49_324800	36.95	32.242	29.483	34.706	30.748	29.413		5.20751	5.01086	4.88183	5.11712	4.9424	4.87836
TGME49_218880	36.902	34.547	36.743	38.589	33.427	36.828		5.20562	5.11048	5.19938	5.27011	5.06293	5.20274
TGME49_223680	36.873	36.981	37.964	36.366	36.505	35.331		5.2045	5.20873	5.24655	5.18454	5.19003	5.14285
TGME49_216460	36.841	38.964	39.664	35.614	37.407	39.388		5.20324	5.28408	5.30975	5.15439	5.22522	5.29969
TGME49_251760	36.8	40.56	37.17	37.731	38.696	40.132		5.20162	5.34197	5.21607	5.23766	5.27411	5.32667
TGME49_298620	36.679	36.119	40.019	35.368	37.534	36.858		5.19688	5.17469	5.3226	5.14438	5.23011	5.20392
TGME49_259880	36.655	35.705	35.955	36.725	37.65	34.028		5.19594	5.15807	5.16812	5.19868	5.23459	5.08865
TGME49_267430	36.43	35.262	37.829	34.627	35.662	38.783		5.18704	5.14005	5.24142	5.11381	5.15633	5.27737
TGME49_226830	36.427	32.918	34.708	36.911	34.935	36.091		5.18694	5.04079	5.11719	5.20597	5.12662	5.17358
TGME49_254660	36.399	40.506	36.683	35.53	40.973	42.91		5.18584	5.34005	5.19706	5.15095	5.35662	5.42325
TGME49_254070	36.369	36.337	38.882	36.488	36.106	38.839		5.18464	5.18335	5.28102	5.18934	5.17418	5.27942
TGME49_234510	36.358	33.759	33.646	36.484	34.806	36.739		5.1842	5.07721	5.07236	5.18921	5.12126	5.19924
TGME49_318650	36.33	36.283	34.914	34.876	37.034	33.641		5.18308	5.18124	5.12575	5.12418	5.21079	5.07216
TGME49_313140	36.292	36.046	35.459	36.052	36.45	32.208		5.18158	5.17177	5.14807	5.17202	5.18786	5.00934
TGME49_211670	36.289	40.385	42.518	36.493	40.415	43.667		5.18146	5.33576	5.41001	5.18955	5.3368	5.44846
TGME49_208370	36.289	35.583	31.729	33.884	34.327	29.616		5.18144	5.1531	4.98775	5.08251	5.10125	4.8883
TGME49_312420	36.289	35.054	33.072	36.335	36.353	31.164		5.18144	5.13152	5.04755	5.18327	5.18402	4.96179
TGME49_222952	36.273	37.943	37.79	33.691	39.398	38.074		5.18084	5.24577	5.23994	5.07427	5.30003	5.25072
TGME49_458160	36.267	36.582	50.75	25.262	60.789	97.464		5.18059	5.19305	5.66533	4.65891	5.92574	6.60679
TGME49_227640	36.257	32.658	37.375	34.094	37.017	37.436		5.1802	5.02938	5.22401	5.09146	5.21014	5.22635
TGME49_269775	36.251	37.2	43.821	37.502	40.614	40.73		5.17996	5.21722	5.45355	5.22888	5.34389	5.348
TGME49_261400	36.224	37.471	34.736	35.22	38.232	34.054		5.17889	5.22769	5.11835	5.13831	5.25672	5.08974
TGME49_243580	36.212	40.603	30.05	37.412	34.108	35.698		5.17842	5.34353	4.90929	5.22541	5.09203	5.15778
TGME49_222860	36.171	37.431	33.992	36.939	37.633	35.083		5.17678	5.22618	5.08714	5.20709	5.23391	5.13272
TGME49_203540	36.138	32.219	35.82	33.366	33.864	32.326		5.17544	5.00985	5.1627	5.06029	5.08167	5.01462
TGME49_295960	36.004	35.787	35.49	30.499	36.307	31.915		5.17008	5.16136	5.14933	4.93068	5.18217	4.99617
TGME49_243960	35.963	35.245	33.511	33.801	37.11	33.214		5.16844	5.13933	5.06655	5.07901	5.21374	5.05372
TGME49_284780	35.954	32.589	34.262	33.367	32.044	33.498		5.16807	5.02631	5.09854	5.06037	5.00197	5.06601
TGME49_288500	35.833	33.241	34.898	36.272	34.067	32.859		5.1632	5.05488	5.12508	5.18079	5.09031	5.03821
TGME49_212220	35.819	33.052	36.776	33.856	37.019	36.32		5.16267	5.04665	5.20071	5.08132	5.21021	5.18268
TGME49_459600	35.749	34.239	50.048	24.616	54.507	97.614		5.15985	5.09758	5.64525	4.62152	5.76837	6.60902
TGME49_273060	35.749	30.678	31.402	35.108	34.192	39.357		5.15984	4.93911	4.9728	5.13372	5.09559	5.29856
TGME49_234180	35.712	33.106	27.76	35.553	32.803	26.948		5.15836	5.04902	4.79495	5.15189	5.03576	4.75208
TGME49_218920	35.642	35.039	36.748	36.127	34.531	36.258		5.1555	5.13091	5.19959	5.17499	5.10984	5.18022
TGME49_226072	35.614	34.705	34.051	34.188	33.988	33.199		5.15439	5.11707	5.08961	5.09542	5.08693	5.05307
TGME49_253330	35.604	31.355	35.019	36.355	27.658	34.426		5.15398	4.97061	5.13005	5.18408	4.78964	5.10542
TGME49_289810	35.585	39.97	35.771	29.923	36.154	33.439		5.15321	5.32083	5.16072	4.9032	5.17609	5.06344
TGME49_221180	35.58	35.047	32.733	33.969	36.839	32.367		5.153	5.13123	5.03269	5.08616	5.20315	5.01645
TGME49_218530	35.562	40.77	39.478	36.526	39.565	39.193		5.15225	5.34944	5.30298	5.19084	5.30615	5.29252
TGME49_202680	35.56	37.329	33.674	35.741	36.394	34.03		5.15218	5.22223	5.07356	5.15953	5.18564	5.08875
TGME49_319550	35.524	35.63	36.336	35.945	35.448	37.264		5.15073	5.15503	5.18333	5.16771	5.14763	5.21971
TGME49_294620	35.488	36.971	35.241	37.39	38.581	35.459		5.14924	5.20832	5.13919	5.22458	5.26982	5.14807
TGME49_238240	35.481	41.807	37.348	37.941	42.303	40.923		5.14896	5.38568	5.22294	5.24568	5.40268	5.35485
TGME49_306490	35.449	34.062	34.023	32.382	36.955	30.488		5.14767	5.0901	5.08845	5.01713	5.20771	4.93017
TGME49_286680	35.432	34.977	30.278	31.853	34.976	29.555		5.147	5.12834	4.92021	4.99336	5.1283	4.88534
TGME49_230350	35.42	36.095	35.326	35.686	37.385	35.552		5.14648	5.17373	5.14264	5.1573	5.22439	5.15184
TGME49_241300	35.395	33.633	35.134	31.015	35.981	33.413		5.14547	5.07179	5.13481	4.95491	5.16917	5.06232
TGME49_289770	35.39	33.549	34.902	36.289	34.859	33.946		5.14528	5.06821	5.12524	5.18147	5.12344	5.08518
TGME49_233400	35.38	43.782	38.45	38.967	46.727	39.273		5.14485	5.45226	5.2649	5.28417	5.54619	5.29548
TGME49_299015	35.352	28.5	35.241	37.647	33.886	32.662		5.14371	4.8329	5.1392	5.23448	5.08264	5.02956
TGME49_245480	35.333	43.4	36.623	37.066	40.797	35.402		5.14293	5.43963	5.19466	5.21202	5.3504	5.14577
TGME49_246100	35.293	36.177	34.774	35.932	35.461	38.603		5.1413	5.177	5.11995	5.1672	5.14814	5.27063
TGME49_458450	35.279	40.355	54.45	29.204	62.82	101.625		5.14073	5.33466	5.76685	4.8681	5.97315	6.66711
TGME49_459260	35.244	40.584	48.718	26.415	62.25	103.291		5.13929	5.34282	5.60637	4.72329	5.96	6.69057
TGME49_227150	35.224	34.289	30.326	34.212	30.994	31.018		5.13848	5.09969	4.92249	5.09643	4.95392	4.95505
TGME49_249590	35.215	35.639	38.13	37.088	36.319	39.52		5.13811	5.1554	5.25285	5.21288	5.18265	5.30452
TGME49_250690	35.194	31.564	33.459	33.517	35.337	31.705		5.13724	4.98021	5.06434	5.06682	5.14311	4.98665
TGME49_256770	35.144	33.417	32.746	34.871	38.198	33.602		5.13522	5.06252	5.03324	5.12397	5.25542	5.07047
TGME49_297180	35.108	30.997	31.595	32.736	33.614	31.239		5.13375	4.95406	4.98164	5.0328	5.07099	4.96527
TGME49_232020	35.062	33.321	40.062	35.414	35.119	35.828		5.13182	5.05838	5.32415	5.14624	5.13416	5.16302
TGME49_273310	35.027	38.921	33.881	35.914	34.921	35.405		5.1304	5.28249	5.08239	5.16649	5.12603	5.14588
TGME49_239530	35.023	31.541	40.912	35.492	32.758	40.786		5.13022	4.97914	5.35446	5.14943	5.03376	5.35
TGME49_225330	34.981	32.343	38.284	36.235	33.357	36.557		5.12852	5.01538	5.25869	5.17931	5.05991	5.19207
TGME49_253650	34.955	30.867	35.972	32.5	32.387	34.371		5.12743	4.94799	5.16882	5.02239	5.01733	5.10312
TGME49_292220	34.931	33.09	34.14	34.878	33.731	34.152		5.12645	5.04832	5.09337	5.12424	5.07599	5.09391
TGME49_460480	34.879	37.302	49.813	28.479	59.857	97.333		5.12428	5.22118	5.63845	4.83184	5.90346	6.60486
TGME49_225870	34.87	35.016	28.854	30.435	35.937	29.382		5.12392	5.12992	4.85069	4.92767	5.16739	4.87685
TGME49_206350	34.801	36.301	37.289	34.803	33.145	35.416		5.12106	5.18194	5.22067	5.12114	5.05072	5.14631
TGME49_228630	34.756	32.88	35.865	35.397	35.474	36.543		5.11918	5.03912	5.16451	5.14555	5.14869	5.19153
TGME49_219720	34.706	31.622	31.894	32.162	34.547	33.924		5.11712	4.98286	4.9952	5.00729	5.11048	5.08423
TGME49_250800	34.693	31.058	30.309	32.041	34.661	30.321		5.11656	4.95689	4.92168	5.00184	5.11525	4.92225
TGME49_249570	34.669	31.536	40.098	33.232	32.52	37.752		5.11557	4.97894	5.32546	5.05452	5.02327	5.23849
TGME49_306000	34.647	33.252	34.125	32.095	36.808	31.845		5.11467	5.05537	5.09276	5.00426	5.20193	4.993
TGME49_457400	34.638	40.109	51.655	28.604	61.161	102.66		5.11429	5.32585	5.69084	4.83814	5.93454	6.68173
TGME49_247470	34.58	36.723	32.029	35.292	36.177	31.106		5.11186	5.19861	5.0013	5.14129	5.17699	4.95913
TGME49_216130	34.575	36.082	33.496	33.921	35.103	33.877		5.11166	5.1732	5.0659	5.08413	5.1335	5.08223
TGME49_259710	34.573	37.388	32.726	35.761	37.674	35.674		5.11157	5.2245	5.03236	5.16033	5.23549	5.15679
TGME49_218940	34.567	34.489	35.5	37.346	37.084	33.834		5.1113	5.10806	5.14975	5.22289	5.21274	5.08039
TGME49_458640	34.543	38.525	47.309	26.808	60.068	96.089		5.1103	5.26771	5.56405	4.74456	5.90852	6.58629
[truncated: 7,700 more rows]

## Sheet: Pru vs gra18
Pru vs gra18
[truncated: 54 more rows]

## Sheet: ui vs ui_LPS
ui vs ui_LPS
[truncated: 1,723 more rows]

## Sheet: beta-Catenin target genes
beta-Catenin target genes
[truncated: 79 more rows]

## Sheet: ui vs Pru
ui vs Pru
[truncated: 1,026 more rows]
